# Supplementary material for: Deep mutational scanning of SARS-CoV-2 receptor binding domain reveals constraints on folding and ACE2 binding
Source: bioRxiv. 2020 Jun 17:2020.06.17.157982. Preprint. [Version 1] doi: 10.1101/2020.06.17.157982 (PMC7310626; doi:10.1101/2020.06.17.157982)
Supplement: Supplement 3 [file media-3.csv]

site_RBD	site_SARS2	wildtype	mutant	mutation	mutation_RBD	bind_lib1	bind_lib2	bind_avg	expr_lib1	expr_lib2	expr_avg
1	331	N	A	N331A	N1A	-0.05	-0.02	-0.03	-0.14	-0.08	-0.11
1	331	N	C	N331C	N1C	-0.08	-0.1	-0.09	-1.56	-0.97	-1.26
1	331	N	D	N331D	N1D	0	0.07	0.03	-0.75	-0.12	-0.44
1	331	N	E	N331E	N1E	0.02	-0.02	0	-0.39	-0.24	-0.31
1	331	N	F	N331F	N1F	-0.03	-0.16	-0.1	-0.83	-0.57	-0.7
1	331	N	G	N331G	N1G	-0.06	-0.02	-0.04	-0.21	-0.29	-0.25
1	331	N	H	N331H	N1H	0.01	-0.05	-0.02	-0.86	-0.36	-0.61
1	331	N	I	N331I	N1I	-0.06	-0.08	-0.07	-1.05	-0.65	-0.85
1	331	N	K	N331K	N1K	-0.01	-0.01	-0.01	-0.17	-0.24	-0.2
1	331	N	L	N331L	N1L	-0.08	-0.01	-0.05	-0.81	-0.69	-0.75
1	331	N	M	N331M	N1M	-0.01	-0.03	-0.02	-1.02	-0.48	-0.75
1	331	N	N	N331N	N1N	0	0	0	0	0	0
1	331	N	P	N331P	N1P	-0.12	0.05	-0.03	-0.1	-0.33	-0.21
1	331	N	Q	N331Q	N1Q	0.01	0	0.01	-0.31	-0.75	-0.53
1	331	N	R	N331R	N1R	-0.02	-0.02	-0.02	-0.65	-0.23	-0.44
1	331	N	S	N331S	N1S	-0.05	0	-0.03	-0.34	-0.33	-0.33
1	331	N	T	N331T	N1T	0.06	0.06	0.06	-0.42	-0.26	-0.34
1	331	N	V	N331V	N1V	-0.04	-0.04	-0.04	-0.43	-0.79	-0.61
1	331	N	W	N331W	N1W	-0.14	-0.18	-0.16	-0.88	-1.36	-1.12
1	331	N	Y	N331Y	N1Y	-0.02	-0.1	-0.06	-1.15	-0.88	-1.02
1	331	N	*	N331*	N1*	NA	NA	NA	-4.66	-4.6	-4.63
2	332	I	A	I332A	I2A	0.02	-0.02	0	0.02	-0.02	0
2	332	I	C	I332C	I2C	-0.02	-0.15	-0.09	-0.1	-0.13	-0.12
2	332	I	D	I332D	I2D	-0.01	-0.02	-0.02	0	0.06	0.03
2	332	I	E	I332E	I2E	0.06	0.1	0.08	-0.05	0.07	0.01
2	332	I	F	I332F	I2F	-0.33	-0.11	-0.22	-0.12	-0.09	-0.1
2	332	I	G	I332G	I2G	-0.15	-0.02	-0.08	0.14	0.14	0.14
2	332	I	H	I332H	I2H	0	0.09	0.04	0.05	0.05	0.05
2	332	I	I	I332I	I2I	0	0	0	0	0	0
2	332	I	K	I332K	I2K	-0.08	-0.03	-0.05	-0.13	0	-0.06
2	332	I	L	I332L	I2L	0.02	-0.02	0	0.03	-0.08	-0.03
2	332	I	M	I332M	I2M	-0.01	0	0	-0.02	-0.01	-0.02
2	332	I	N	I332N	I2N	-0.01	0.01	0	0.06	0.05	0.05
2	332	I	P	I332P	I2P	0.01	0.11	0.06	-0.14	-0.2	-0.17
2	332	I	Q	I332Q	I2Q	-0.02	-0.02	-0.02	0.02	0.12	0.07
2	332	I	R	I332R	I2R	-0.02	0.02	0	-0.02	-0.05	-0.04
2	332	I	S	I332S	I2S	-0.01	-0.07	-0.04	0.01	-0.08	-0.03
2	332	I	T	I332T	I2T	-0.01	-0.05	-0.03	-0.07	-0.01	-0.04
2	332	I	V	I332V	I2V	0.02	-0.03	0	0.02	0.02	0.02
2	332	I	W	I332W	I2W	-0.03	-0.03	-0.03	-0.46	-0.21	-0.33
2	332	I	Y	I332Y	I2Y	-0.02	-0.04	-0.03	-0.04	-0.09	-0.07
2	332	I	*	I332*	I2*	NA	NA	NA	-4.64	-4.6	-4.62
3	333	T	A	T333A	T3A	-0.04	0.01	-0.01	-0.44	-0.29	-0.37
3	333	T	C	T333C	T3C	-0.12	-0.17	-0.14	-0.57	-1.29	-0.93
3	333	T	D	T333D	T3D	0.02	-0.04	-0.01	-0.29	-0.25	-0.27
3	333	T	E	T333E	T3E	-0.21	-0.09	-0.15	-0.2	-0.43	-0.31
3	333	T	F	T333F	T3F	-0.09	-0.22	-0.15	-0.74	-1.04	-0.89
3	333	T	G	T333G	T3G	-0.05	-0.08	-0.07	-0.45	-0.37	-0.41
3	333	T	H	T333H	T3H	-0.12	-0.02	-0.07	-0.29	-0.29	-0.29
3	333	T	I	T333I	T3I	-0.07	-0.04	-0.06	-1.24	-0.82	-1.03
3	333	T	K	T333K	T3K	0.01	-0.02	-0.01	-0.18	-0.22	-0.2
3	333	T	L	T333L	T3L	0.04	-0.06	-0.01	-0.61	-0.48	-0.55
3	333	T	M	T333M	T3M	-0.04	-0.01	-0.02	-0.54	-0.39	-0.47
3	333	T	N	T333N	T3N	-0.08	-0.04	-0.06	-0.39	-0.31	-0.35
3	333	T	P	T333P	T3P	0.05	0.02	0.03	-0.21	-0.35	-0.28
3	333	T	Q	T333Q	T3Q	0	0.04	0.02	-0.29	-0.41	-0.35
3	333	T	R	T333R	T3R	0.04	-0.04	0	-0.53	-0.56	-0.54
3	333	T	S	T333S	T3S	0	-0.16	-0.08	-0.03	-0.05	-0.04
3	333	T	T	T333T	T3T	0	0	0	0	0	0
3	333	T	V	T333V	T3V	-0.06	-0.03	-0.05	-0.74	-0.38	-0.56
3	333	T	W	T333W	T3W	-0.24	-0.19	-0.21	-0.68	-0.58	-0.63
3	333	T	Y	T333Y	T3Y	-0.05	-0.08	-0.07	-0.66	-0.59	-0.62
3	333	T	*	T333*	T3*	NA	NA	NA	-4.65	-4.57	-4.61
4	334	N	A	N334A	N4A	-0.01	-0.05	-0.03	-0.15	-0.09	-0.12
4	334	N	C	N334C	N4C	-0.11	-0.12	-0.11	-0.65	-0.49	-0.57
4	334	N	D	N334D	N4D	0.18	-0.05	0.07	-0.07	-0.02	-0.04
4	334	N	E	N334E	N4E	0.01	0.01	0.01	-0.03	-0.07	-0.05
4	334	N	F	N334F	N4F	-0.25	-0.2	-0.22	-0.77	-1.17	-0.97
4	334	N	G	N334G	N4G	-0.03	-0.02	-0.03	-0.14	-0.28	-0.21
4	334	N	H	N334H	N4H	0.04	-0.07	-0.02	-0.09	-0.15	-0.12
4	334	N	I	N334I	N4I	-0.19	-0.2	-0.2	-0.65	-0.69	-0.67
4	334	N	K	N334K	N4K	0	-0.05	-0.03	0.1	-0.13	-0.02
4	334	N	L	N334L	N4L	-0.2	-0.2	-0.2	-0.79	-0.65	-0.72
4	334	N	M	N334M	N4M	-0.03	-0.07	-0.05	-0.31	-0.5	-0.4
4	334	N	N	N334N	N4N	0	0	0	0	0	0
4	334	N	P	N334P	N4P	-0.21	-0.15	-0.18	-0.62	-0.47	-0.55
4	334	N	Q	N334Q	N4Q	0	0.02	0.01	-0.09	-0.06	-0.08
4	334	N	R	N334R	N4R	-0.02	0.03	0	-0.09	-0.14	-0.12
4	334	N	S	N334S	N4S	-0.05	-0.08	-0.06	-0.19	-0.19	-0.19
4	334	N	T	N334T	N4T	-0.04	-0.04	-0.04	-0.02	-0.02	-0.02
4	334	N	V	N334V	N4V	-0.06	-0.08	-0.07	-0.52	-0.42	-0.47
4	334	N	W	N334W	N4W	-0.25	-0.23	-0.24	-0.97	-1.06	-1.01
4	334	N	Y	N334Y	N4Y	-0.03	-0.15	-0.09	-0.57	-0.64	-0.61
4	334	N	*	N334*	N4*	NA	NA	NA	-4.7	-4.56	-4.63
5	335	L	A	L335A	L5A	0.03	0.05	0.04	0	-0.03	-0.01
5	335	L	C	L335C	L5C	-0.12	-0.11	-0.11	-0.4	-0.36	-0.38
5	335	L	D	L335D	L5D	0.04	-0.04	0	-0.11	-0.07	-0.09
5	335	L	E	L335E	L5E	0.01	0.1	0.06	0.09	0.14	0.11
5	335	L	F	L335F	L5F	-0.04	-0.02	-0.03	-0.11	-0.22	-0.16
5	335	L	G	L335G	L5G	-0.01	-0.16	-0.08	-0.1	-0.22	-0.16
5	335	L	H	L335H	L5H	-0.01	-0.05	-0.03	-0.11	-0.08	-0.1
5	335	L	I	L335I	L5I	0	-0.04	-0.02	-0.12	-0.2	-0.16
5	335	L	K	L335K	L5K	-0.06	0	-0.03	-0.02	0.06	0.02
5	335	L	L	L335L	L5L	0	0	0	0	0	0
5	335	L	M	L335M	L5M	0.02	0	0.01	-0.14	-0.15	-0.15
5	335	L	N	L335N	L5N	0.04	0.01	0.03	-0.03	-0.14	-0.08
5	335	L	P	L335P	L5P	0.03	0.09	0.06	0.1	0.08	0.09
5	335	L	Q	L335Q	L5Q	-0.03	0	-0.02	-0.07	-0.03	-0.05
5	335	L	R	L335R	L5R	-0.02	0	-0.01	-0.16	-0.12	-0.14
5	335	L	S	L335S	L5S	0.02	0	0.01	-0.05	-0.1	-0.08
5	335	L	T	L335T	L5T	0.02	0.02	0.02	-0.11	-0.06	-0.08
5	335	L	V	L335V	L5V	-0.14	-0.01	-0.08	-0.09	-0.12	-0.1
5	335	L	W	L335W	L5W	-0.02	-0.07	-0.05	-0.07	-0.18	-0.13
5	335	L	Y	L335Y	L5Y	0	-0.04	-0.02	-0.06	-0.17	-0.12
5	335	L	*	L335*	L5*	NA	NA	NA	-4.67	-4.58	-4.63
6	336	C	A	C336A	C6A	-0.69	-0.69	-0.69	-1.53	-1.46	-1.49
6	336	C	C	C336C	C6C	0	0	0	0	0	0
6	336	C	D	C336D	C6D	-0.46	-0.49	-0.48	-1.04	-1.28	-1.16
6	336	C	E	C336E	C6E	-0.58	-0.64	-0.61	-1.44	-1.44	-1.44
6	336	C	F	C336F	C6F	-0.52	-0.62	-0.57	-1.3	-1.26	-1.28
6	336	C	G	C336G	C6G	-0.62	-0.68	-0.65	-1.12	-0.79	-0.96
6	336	C	H	C336H	C6H	-0.68	-0.74	-0.71	-1.36	-1.43	-1.39
6	336	C	I	C336I	C6I	-0.71	-0.79	-0.75	-1.7	-1.69	-1.69
6	336	C	K	C336K	C6K	-0.84	-1.03	-0.93	-1.81	-2.04	-1.93
6	336	C	L	C336L	C6L	-0.81	-0.81	-0.81	-1.69	-1.67	-1.68
6	336	C	M	C336M	C6M	-0.73	-0.78	-0.75	-1.73	-1.81	-1.77
6	336	C	N	C336N	C6N	-0.48	-0.53	-0.51	-1.32	-1.38	-1.35
6	336	C	P	C336P	C6P	-0.9	-0.97	-0.93	-1.98	-1.93	-1.95
6	336	C	Q	C336Q	C6Q	-0.65	-0.72	-0.68	-1.57	-1.77	-1.67
6	336	C	R	C336R	C6R	-0.98	-1	-0.99	-2.24	-2.1	-2.17
6	336	C	S	C336S	C6S	-0.7	-0.6	-0.65	-1.29	-1.46	-1.38
6	336	C	T	C336T	C6T	-0.55	-0.61	-0.58	-1.39	-1.22	-1.31
6	336	C	V	C336V	C6V	-0.63	-0.62	-0.62	-1.51	-1.5	-1.51
6	336	C	W	C336W	C6W	-0.82	-0.79	-0.81	-1.83	-1.52	-1.68
6	336	C	Y	C336Y	C6Y	-0.74	-0.66	-0.7	-1.61	-1.59	-1.6
6	336	C	*	C336*	C6*	NA	NA	NA	-4.68	-4.6	-4.64
7	337	P	A	P337A	P7A	-0.1	-0.08	-0.09	-0.24	-0.37	-0.31
7	337	P	C	P337C	P7C	-0.18	-0.19	-0.18	-0.45	-0.53	-0.49
7	337	P	D	P337D	P7D	0.01	0.12	0.06	0.19	0.38	0.29
7	337	P	E	P337E	P7E	0.04	-0.06	-0.01	0.01	-0.01	0
7	337	P	F	P337F	P7F	-0.39	-0.52	-0.45	-1.06	-1.13	-1.1
7	337	P	G	P337G	P7G	-0.14	-0.17	-0.15	-0.3	-0.51	-0.4
7	337	P	H	P337H	P7H	-0.07	-0.11	-0.09	-0.86	-0.44	-0.65
7	337	P	I	P337I	P7I	-0.5	-0.59	-0.54	-1.67	-1.47	-1.57
7	337	P	K	P337K	P7K	-0.03	-0.06	-0.05	-0.45	-0.2	-0.32
7	337	P	L	P337L	P7L	-0.22	-0.31	-0.27	-0.91	-0.99	-0.95
7	337	P	M	P337M	P7M	-0.17	-0.21	-0.19	-0.77	-0.96	-0.86
7	337	P	N	P337N	P7N	-0.09	0.03	-0.03	0.4	0.16	0.28
7	337	P	P	P337P	P7P	0	0	0	0	0	0
7	337	P	Q	P337Q	P7Q	0.01	-0.43	-0.21	-0.11	-0.17	-0.14
7	337	P	R	P337R	P7R	-0.16	-0.12	-0.14	-0.28	-0.3	-0.29
7	337	P	S	P337S	P7S	-0.1	-0.1	-0.1	-0.23	-0.23	-0.23
7	337	P	T	P337T	P7T	-0.13	-0.14	-0.13	-0.38	-0.5	-0.44
7	337	P	V	P337V	P7V	-0.38	-0.41	-0.4	-1.22	-1.19	-1.2
7	337	P	W	P337W	P7W	-0.42	-0.38	-0.4	-1.22	-1.13	-1.18
7	337	P	Y	P337Y	P7Y	-0.25	-0.26	-0.26	-1.05	-1.18	-1.12
7	337	P	*	P337*	P7*	NA	NA	NA	-4.65	-4.59	-4.62
8	338	F	A	F338A	F8A	-0.88	-1.06	-0.97	-2.15	-2.21	-2.18
8	338	F	C	F338C	F8C	-0.92	-0.99	-0.95	-2.1	-2.06	-2.08
8	338	F	D	F338D	F8D	-1.07	-1.15	-1.11	-2.32	-2.16	-2.24
8	338	F	E	F338E	F8E	-0.88	-1.2	-1.04	-2.05	-2.21	-2.13
8	338	F	F	F338F	F8F	0	0	0	0	0	0
8	338	F	G	F338G	F8G	-0.99	-1.17	-1.08	-1.99	-2.22	-2.11
8	338	F	H	F338H	F8H	-0.89	-1.06	-0.97	-2.17	-1.58	-1.88
8	338	F	I	F338I	F8I	-0.17	-0.14	-0.15	-0.38	-0.58	-0.48
8	338	F	K	F338K	F8K	-1.52	-1.45	-1.49	-2.33	-2.3	-2.31
8	338	F	L	F338L	F8L	-0.02	-0.04	-0.03	0.08	0.04	0.06
8	338	F	M	F338M	F8M	-0.17	-0.14	-0.15	-0.41	-0.78	-0.59
8	338	F	N	F338N	F8N	-1.04	-1.22	-1.13	-2.37	-2.24	-2.3
8	338	F	P	F338P	F8P	-0.95	-0.91	-0.93	-2.3	-2.17	-2.24
8	338	F	Q	F338Q	F8Q	-0.96	-1.12	-1.04	-2.55	-2.2	-2.37
8	338	F	R	F338R	F8R	-1.53	-1.8	-1.66	-2.77	-2.43	-2.6
8	338	F	S	F338S	F8S	-0.98	-1.08	-1.03	-2.32	-2.31	-2.31
8	338	F	T	F338T	F8T	-0.94	-0.92	-0.93	-2.04	-1.99	-2.01
8	338	F	V	F338V	F8V	-0.53	-0.56	-0.55	-1.46	-1.54	-1.5
8	338	F	W	F338W	F8W	0.05	0.04	0.04	-0.07	-0.05	-0.06
8	338	F	Y	F338Y	F8Y	-0.05	-0.04	-0.05	-0.3	-0.74	-0.52
8	338	F	*	F338*	F8*	NA	NA	NA	-4.62	-4.58	-4.6
9	339	G	A	G339A	G9A	0	-0.01	0	0.05	-0.02	0.01
9	339	G	C	G339C	G9C	-0.35	-0.4	-0.37	-1.3	-1.16	-1.23
9	339	G	D	G339D	G9D	0.04	0.07	0.06	0.21	0.4	0.3
9	339	G	E	G339E	G9E	-0.04	-0.02	-0.03	0.16	0.16	0.16
9	339	G	F	G339F	G9F	-0.1	-0.12	-0.11	-0.28	-0.26	-0.27
9	339	G	G	G339G	G9G	0	0	0	0	0	0
9	339	G	H	G339H	G9H	-0.02	0.05	0.01	0.19	0.1	0.15
9	339	G	I	G339I	G9I	-0.19	-0.22	-0.21	-0.77	-0.6	-0.68
9	339	G	K	G339K	G9K	-0.16	-0.06	-0.11	-0.22	-0.25	-0.23
9	339	G	L	G339L	G9L	-0.2	-0.25	-0.22	-0.53	-0.55	-0.54
9	339	G	M	G339M	G9M	-0.15	-0.15	-0.15	-0.48	-0.27	-0.37
9	339	G	N	G339N	G9N	0.01	0.02	0.02	0.11	0.11	0.11
9	339	G	P	G339P	G9P	-0.14	-0.14	-0.14	-0.52	-0.53	-0.52
9	339	G	Q	G339Q	G9Q	-0.03	-0.06	-0.05	-0.01	0.01	0
9	339	G	R	G339R	G9R	-0.06	-0.13	-0.1	-0.31	-0.22	-0.26
9	339	G	S	G339S	G9S	-0.01	0.05	0.02	0.03	0.14	0.08
9	339	G	T	G339T	G9T	-0.04	-0.06	-0.05	-0.22	-0.18	-0.2
9	339	G	V	G339V	G9V	-0.14	-0.21	-0.18	-0.55	-0.48	-0.51
9	339	G	W	G339W	G9W	-0.06	-0.12	-0.09	-0.2	-0.25	-0.22
9	339	G	Y	G339Y	G9Y	-0.01	-0.05	-0.03	-0.17	-0.17	-0.17
9	339	G	*	G339*	G9*	NA	NA	NA	-4.64	-4.57	-4.61
10	340	E	A	E340A	E10A	-0.09	-0.1	-0.09	-0.39	-0.31	-0.35
10	340	E	C	E340C	E10C	-0.46	-0.42	-0.44	-1.37	-1.36	-1.36
10	340	E	D	E340D	E10D	0.02	-0.01	0.01	-0.12	-0.1	-0.11
10	340	E	E	E340E	E10E	0	0	0	0	0	0
10	340	E	F	E340F	E10F	-0.62	-0.66	-0.64	-1.75	-1.78	-1.77
10	340	E	G	E340G	E10G	-0.29	-0.25	-0.27	-0.73	-0.78	-0.76
10	340	E	H	E340H	E10H	-0.19	-0.36	-0.27	-1.2	-0.97	-1.09
10	340	E	I	E340I	E10I	-0.4	-0.38	-0.39	-0.92	-1.27	-1.1
10	340	E	K	E340K	E10K	-0.11	-0.12	-0.11	-0.56	-0.55	-0.56
10	340	E	L	E340L	E10L	-0.21	-0.2	-0.21	-0.9	-0.85	-0.87
10	340	E	M	E340M	E10M	-0.19	-0.17	-0.18	-0.77	-0.72	-0.74
10	340	E	N	E340N	E10N	-0.29	-0.16	-0.23	-0.73	-0.8	-0.77
10	340	E	P	E340P	E10P	-0.25	-0.17	-0.21	-0.71	-0.9	-0.81
10	340	E	Q	E340Q	E10Q	-0.03	-0.08	-0.05	-0.32	-0.68	-0.5
10	340	E	R	E340R	E10R	-0.27	-0.28	-0.28	-0.99	-1.11	-1.05
10	340	E	S	E340S	E10S	-0.11	-0.1	-0.1	-0.5	-0.45	-0.48
10	340	E	T	E340T	E10T	-0.15	-0.2	-0.18	-0.64	-0.63	-0.63
10	340	E	V	E340V	E10V	-0.23	-0.28	-0.26	-1.21	-0.99	-1.1
10	340	E	W	E340W	E10W	-0.55	-0.7	-0.63	-1.85	-1.83	-1.84
10	340	E	Y	E340Y	E10Y	-0.52	-0.58	-0.55	-1.62	-1.79	-1.71
10	340	E	*	E340*	E10*	NA	NA	NA	-4.67	-4.58	-4.63
11	341	V	A	V341A	V11A	-0.81	-0.91	-0.86	-2.1	-1.85	-1.98
11	341	V	C	V341C	V11C	-0.78	-0.98	-0.88	-1.93	-1.94	-1.94
11	341	V	D	V341D	V11D	-0.76	-1.12	-0.94	-2.16	-2.26	-2.21
11	341	V	E	V341E	V11E	-0.91	-1.03	-0.97	-2.25	-2.19	-2.22
11	341	V	F	V341F	V11F	-0.57	-0.46	-0.51	-1.1	-1.03	-1.06
11	341	V	G	V341G	V11G	-1.02	-1.09	-1.06	-2.36	-2.25	-2.3
11	341	V	H	V341H	V11H	-1.05	-0.92	-0.99	-2.01	-2	-2.01
11	341	V	I	V341I	V11I	0.03	0.01	0.02	0.09	0.33	0.21
11	341	V	K	V341K	V11K	-1.97	-1.36	-1.67	-2.24	-2.23	-2.23
11	341	V	L	V341L	V11L	-0.12	-0.17	-0.15	-0.39	-0.47	-0.43
11	341	V	M	V341M	V11M	-0.49	-0.55	-0.52	-1.12	-1.08	-1.1
11	341	V	N	V341N	V11N	-0.94	-1.11	-1.02	-2.25	-2.09	-2.17
11	341	V	P	V341P	V11P	-0.86	-1.01	-0.93	-2.14	-1.82	-1.98
11	341	V	Q	V341Q	V11Q	-0.94	-1	-0.97	-2.02	-1.96	-1.99
11	341	V	R	V341R	V11R	-1.21	-1.53	-1.37	-2.26	-2.17	-2.22
11	341	V	S	V341S	V11S	-0.83	-0.92	-0.87	-2.14	-2.22	-2.18
11	341	V	T	V341T	V11T	-0.63	-0.54	-0.59	-1.49	-1.52	-1.5
11	341	V	V	V341V	V11V	0	0	0	0	0	0
11	341	V	W	V341W	V11W	-0.55	-0.38	-0.47	-0.97	-1.38	-1.18
11	341	V	Y	V341Y	V11Y	-0.6	-0.71	-0.65	-1.34	-1.25	-1.29
11	341	V	*	V341*	V11*	NA	NA	NA	-4.11	-3.92	-4.02
12	342	F	A	F342A	F12A	-0.78	-1.2	-0.99	-2.26	-2.21	-2.24
12	342	F	C	F342C	F12C	-0.88	-1.14	-1.01	-2.3	-2.25	-2.27
12	342	F	D	F342D	F12D	-1.46	-1.64	-1.55	-2.57	-2.51	-2.54
12	342	F	E	F342E	F12E	-1.46	-1.57	-1.51	-2.65	-2.53	-2.59
12	342	F	F	F342F	F12F	0	0	0	0	0	0
12	342	F	G	F342G	F12G	-1.28	-1.54	-1.41	-2.39	-2.33	-2.36
12	342	F	H	F342H	F12H	-1.4	-1.68	-1.54	-2.36	-2.28	-2.32
12	342	F	I	F342I	F12I	-0.12	-0.18	-0.15	-0.69	-0.86	-0.78
12	342	F	K	F342K	F12K	-0.78	-1.36	-1.07	-2.34	-2.11	-2.23
12	342	F	L	F342L	F12L	-0.29	-0.27	-0.28	-0.87	-0.81	-0.84
12	342	F	M	F342M	F12M	-0.26	-0.34	-0.3	-1.03	-0.94	-0.99
12	342	F	N	F342N	F12N	-1.5	-1.7	-1.6	-2.51	-2.27	-2.39
12	342	F	P	F342P	F12P	-1.69	-1.89	-1.79	-2.47	-2.47	-2.47
12	342	F	Q	F342Q	F12Q	-1.21	-1.49	-1.35	-2.42	-2.25	-2.33
12	342	F	R	F342R	F12R	-1.34	-1.11	-1.22	-2.4	-2.46	-2.43
12	342	F	S	F342S	F12S	-1.21	-1.47	-1.34	-2.47	-2.35	-2.41
12	342	F	T	F342T	F12T	-0.82	-0.75	-0.78	-2.35	-2.21	-2.28
12	342	F	V	F342V	F12V	-0.37	-0.38	-0.38	-1.32	-1.15	-1.23
12	342	F	W	F342W	F12W	-0.74	-0.72	-0.73	-2.41	-2.19	-2.3
12	342	F	Y	F342Y	F12Y	-0.79	-1	-0.89	-2.23	-2.18	-2.21
12	342	F	*	F342*	F12*	NA	NA	NA	-4.63	-4.56	-4.6
13	343	N	A	N343A	N13A	-0.36	-0.41	-0.38	-1.64	-1.4	-1.52
13	343	N	C	N343C	N13C	-0.76	-0.75	-0.76	-2.19	-2.18	-2.18
13	343	N	D	N343D	N13D	-0.37	-0.37	-0.37	-1.71	-1.63	-1.67
13	343	N	E	N343E	N13E	-0.27	-0.23	-0.25	-1.81	-1.59	-1.7
13	343	N	F	N343F	N13F	-0.39	-0.51	-0.45	-3.09	-2.05	-2.57
13	343	N	G	N343G	N13G	-0.18	-0.23	-0.2	-1.42	-1.28	-1.35
13	343	N	H	N343H	N13H	-0.26	-0.36	-0.31	-1.28	-1.63	-1.45
13	343	N	I	N343I	N13I	-0.92	-0.99	-0.96	-3.21	-2.91	-3.06
13	343	N	K	N343K	N13K	-0.34	-0.28	-0.31	-3	-1.66	-2.33
13	343	N	L	N343L	N13L	-0.6	-0.57	-0.58	-3.02	-2.14	-2.58
13	343	N	M	N343M	N13M	-0.42	-0.56	-0.49	-3.57	-2.13	-2.85
13	343	N	N	N343N	N13N	0	0	0	0	0	0
13	343	N	P	N343P	N13P	-1.42	-1.52	-1.47	-3.34	-3.07	-3.2
13	343	N	Q	N343Q	N13Q	-0.34	-0.24	-0.29	-1.29	-1.5	-1.4
13	343	N	R	N343R	N13R	-0.38	-0.45	-0.42	-3.29	-1.82	-2.55
13	343	N	S	N343S	N13S	-0.34	-0.31	-0.32	-2.03	-3.13	-2.58
13	343	N	T	N343T	N13T	-0.35	-0.35	-0.35	-1.98	-2.94	-2.46
13	343	N	V	N343V	N13V	-0.72	-0.92	-0.82	-3.12	-3.1	-3.11
13	343	N	W	N343W	N13W	-0.46	-0.54	-0.5	-3.01	-2.87	-2.94
13	343	N	Y	N343Y	N13Y	-0.48	-0.44	-0.46	-2.09	-2.2	-2.14
13	343	N	*	N343*	N13*	NA	NA	NA	-4.66	-4.64	-4.65
14	344	A	A	A344A	A14A	0	0	0	0	0	0
14	344	A	C	A344C	A14C	-0.39	-0.4	-0.4	-1.65	-1.43	-1.54
14	344	A	D	A344D	A14D	-0.36	-0.46	-0.41	-1.42	-1.53	-1.48
14	344	A	E	A344E	A14E	-0.24	-0.28	-0.26	-0.94	-0.95	-0.94
14	344	A	F	A344F	A14F	-0.69	-0.98	-0.83	-2.42	-2.36	-2.39
14	344	A	G	A344G	A14G	-0.29	-0.35	-0.32	-1.25	-1.36	-1.31
14	344	A	H	A344H	A14H	-0.42	-0.5	-0.46	-1.43	-1.39	-1.41
14	344	A	I	A344I	A14I	-0.46	-0.36	-0.41	-1.28	-1.47	-1.38
14	344	A	K	A344K	A14K	-0.08	-0.13	-0.1	-0.62	-0.51	-0.57
14	344	A	L	A344L	A14L	-0.6	-0.64	-0.62	-1.89	-1.85	-1.87
14	344	A	M	A344M	A14M	-0.43	-0.43	-0.43	-1.19	-1.17	-1.18
14	344	A	N	A344N	A14N	-0.13	-0.15	-0.14	-0.65	-0.65	-0.65
14	344	A	P	A344P	A14P	-0.64	-0.84	-0.74	-3.12	-2.85	-2.98
14	344	A	Q	A344Q	A14Q	-0.12	-0.08	-0.1	-0.18	-0.21	-0.2
14	344	A	R	A344R	A14R	-0.12	-0.23	-0.17	-0.86	-0.82	-0.84
14	344	A	S	A344S	A14S	-0.15	-0.13	-0.14	-0.59	-0.64	-0.62
14	344	A	T	A344T	A14T	-0.35	-0.38	-0.37	-1.18	-1.27	-1.23
14	344	A	V	A344V	A14V	-0.43	-0.49	-0.46	-1.68	-1.63	-1.65
14	344	A	W	A344W	A14W	-0.86	-0.98	-0.92	-2.65	-2.55	-2.6
14	344	A	Y	A344Y	A14Y	-0.74	-0.88	-0.81	-2.08	-2.15	-2.12
14	344	A	*	A344*	A14*	NA	NA	NA	-4.68	-4.56	-4.62
15	345	T	A	T345A	T15A	-0.11	-0.13	-0.12	-0.92	-1.04	-0.98
15	345	T	C	T345C	T15C	-0.58	-0.69	-0.64	-2.11	-2.29	-2.2
15	345	T	D	T345D	T15D	-0.11	-0.12	-0.12	-0.66	-0.66	-0.66
15	345	T	E	T345E	T15E	-0.06	-0.11	-0.09	-0.52	-0.49	-0.51
15	345	T	F	T345F	T15F	-0.55	-0.61	-0.58	-3.03	-2.99	-3.01
15	345	T	G	T345G	T15G	-0.32	-0.39	-0.35	-1.9	-1.69	-1.8
15	345	T	H	T345H	T15H	-0.26	-0.26	-0.26	-0.96	-3.06	-2.01
15	345	T	I	T345I	T15I	-0.43	-0.41	-0.42	-2.05	-1.77	-1.91
15	345	T	K	T345K	T15K	-0.06	-0.07	-0.07	-0.39	-0.79	-0.59
15	345	T	L	T345L	T15L	-0.21	-0.28	-0.25	-1.17	-1.3	-1.23
15	345	T	M	T345M	T15M	-0.35	-0.39	-0.37	-1.77	-1.91	-1.84
15	345	T	N	T345N	T15N	-0.18	-0.23	-0.21	-1.74	-1.57	-1.65
15	345	T	P	T345P	T15P	-0.08	-0.04	-0.06	-0.29	-0.39	-0.34
15	345	T	Q	T345Q	T15Q	-0.14	-0.15	-0.15	-3.06	-0.77	-1.91
15	345	T	R	T345R	T15R	-0.12	-0.14	-0.13	-0.78	-1.22	-1
15	345	T	S	T345S	T15S	-0.03	-0.02	-0.02	-0.16	-0.17	-0.16
15	345	T	T	T345T	T15T	0	0	0	0	0	0
15	345	T	V	T345V	T15V	-0.24	-0.31	-0.28	-1.27	-1.34	-1.31
15	345	T	W	T345W	T15W	-0.59	-0.65	-0.62	-2.27	-3.13	-2.7
15	345	T	Y	T345Y	T15Y	-0.44	-0.53	-0.48	-3.18	-1.77	-2.47
15	345	T	*	T345*	T15*	NA	NA	NA	-4.59	-4.58	-4.59
16	346	R	A	R346A	R16A	0.04	-0.07	-0.02	-0.33	-0.2	-0.27
16	346	R	C	R346C	R16C	-0.1	-0.14	-0.12	-0.46	-0.44	-0.45
16	346	R	D	R346D	R16D	-0.02	0.04	0.01	-0.08	0.04	-0.02
16	346	R	E	R346E	R16E	0	0.01	0	0.09	0.08	0.08
16	346	R	F	R346F	R16F	-0.03	-0.02	-0.02	-0.43	-0.18	-0.31
16	346	R	G	R346G	R16G	-0.08	-0.14	-0.11	-0.66	-0.83	-0.74
16	346	R	H	R346H	R16H	0.15	0.02	0.08	-0.09	0.15	0.03
16	346	R	I	R346I	R16I	0.04	-0.05	-0.01	-0.03	-0.03	-0.03
16	346	R	K	R346K	R16K	-0.04	0.02	-0.01	0.12	0.12	0.12
16	346	R	L	R346L	R16L	-0.05	-0.03	-0.04	-0.25	-0.48	-0.36
16	346	R	M	R346M	R16M	0	-0.04	-0.02	-0.25	-0.31	-0.28
16	346	R	N	R346N	R16N	0.08	-0.02	0.03	0.16	0.15	0.15
16	346	R	P	R346P	R16P	-0.38	-0.37	-0.38	-1.31	-1.36	-1.34
16	346	R	Q	R346Q	R16Q	-0.02	0	-0.01	0	-0.04	-0.02
16	346	R	R	R346R	R16R	0	0	0	0	0	0
16	346	R	S	R346S	R16S	0.07	0.02	0.04	0	0.04	0.02
16	346	R	T	R346T	R16T	0.06	0.06	0.06	0.16	0.14	0.15
16	346	R	V	R346V	R16V	0.08	0.04	0.06	-0.01	0.02	0.01
16	346	R	W	R346W	R16W	-0.18	0.06	-0.06	-0.36	-0.55	-0.45
16	346	R	Y	R346Y	R16Y	0.07	0.07	0.07	-0.16	-0.08	-0.12
16	346	R	*	R346*	R16*	NA	NA	NA	-4.63	-4.62	-4.62
17	347	F	A	F347A	F17A	-0.81	-0.93	-0.87	-2.21	-2	-2.11
17	347	F	C	F347C	F17C	-0.86	-1.14	-1	-2.87	-2.37	-2.62
17	347	F	D	F347D	F17D	-1.95	-4.31	-3.13	-2.32	-1	-1.66
17	347	F	E	F347E	F17E	-1.48	-1.46	-1.47	-2.27	-2.42	-2.35
17	347	F	F	F347F	F17F	0	0	0	0	0	0
17	347	F	G	F347G	F17G	-0.91	-1.04	-0.98	-2.04	-1.82	-1.93
17	347	F	H	F347H	F17H	-1.25	-0.19	-0.72	-2.11	0.37	-0.87
17	347	F	I	F347I	F17I	-0.76	-0.81	-0.79	-1.96	-2.33	-2.15
17	347	F	K	F347K	F17K	-1.69	-1.52	-1.6	-2.34	-1.96	-2.15
17	347	F	L	F347L	F17L	-0.82	-0.93	-0.87	-2.31	-2.18	-2.24
17	347	F	M	F347M	F17M	-0.43	-0.44	-0.43	-1.49	-1.46	-1.48
17	347	F	N	F347N	F17N	-1.72	-2.58	-2.15	-1.56	0.37	-0.6
17	347	F	P	F347P	F17P	-0.68	-0.82	-0.75	-2	-1.95	-1.97
17	347	F	Q	F347Q	F17Q	-1.01	-1.06	-1.04	-2.74	-2.28	-2.51
17	347	F	R	F347R	F17R	-0.98	-1.37	-1.17	-2.58	-2.37	-2.47
17	347	F	S	F347S	F17S	-0.86	-0.91	-0.89	-2.1	-2.12	-2.11
17	347	F	T	F347T	F17T	-0.97	-1.19	-1.08	-2.39	-2.18	-2.29
17	347	F	V	F347V	F17V	-0.66	-0.78	-0.72	-1.8	-2.18	-1.99
17	347	F	W	F347W	F17W	0	0.01	0	-0.09	0.2	0.06
17	347	F	Y	F347Y	F17Y	-0.25	-0.39	-0.32	-1.44	-1.34	-1.39
17	347	F	*	F347*	F17*	NA	NA	NA	-4.65	-4.54	-4.59
18	348	A	A	A348A	A18A	0	0	0	0	0	0
18	348	A	C	A348C	A18C	-0.23	-0.28	-0.26	-0.81	-1.51	-1.16
18	348	A	D	A348D	A18D	-0.07	-0.08	-0.07	-0.43	-0.38	-0.4
18	348	A	E	A348E	A18E	-0.16	-0.11	-0.13	-0.64	-0.63	-0.64
18	348	A	F	A348F	A18F	-0.29	-0.3	-0.29	-1.15	-1.18	-1.16
18	348	A	G	A348G	A18G	-0.12	-0.09	-0.1	-0.52	-0.57	-0.55
18	348	A	H	A348H	A18H	0.02	-0.02	0	-0.28	-0.28	-0.28
18	348	A	I	A348I	A18I	-0.83	-1.14	-0.99	-2.3	-2.5	-2.4
18	348	A	K	A348K	A18K	-0.2	-0.26	-0.23	-0.74	-0.77	-0.76
18	348	A	L	A348L	A18L	-0.58	-0.68	-0.63	-1.64	-1.86	-1.75
18	348	A	M	A348M	A18M	-0.34	-0.27	-0.3	-1.41	-1.05	-1.23
18	348	A	N	A348N	A18N	0.03	-0.03	0	-0.11	-0.11	-0.11
18	348	A	P	A348P	A18P	-0.15	0.02	-0.06	0.36	0.43	0.4
18	348	A	Q	A348Q	A18Q	-0.14	-0.09	-0.12	-0.66	-0.28	-0.47
18	348	A	R	A348R	A18R	-0.2	-0.28	-0.24	-1.09	-1.43	-1.26
18	348	A	S	A348S	A18S	0	0.02	0.01	-0.11	-0.24	-0.17
18	348	A	T	A348T	A18T	-0.19	-0.17	-0.18	-1.25	-1.13	-1.19
18	348	A	V	A348V	A18V	-0.55	-0.42	-0.49	-1.28	-1.71	-1.5
18	348	A	W	A348W	A18W	-0.44	-0.48	-0.46	-1.54	-1.43	-1.49
18	348	A	Y	A348Y	A18Y	-0.1	-0.11	-0.1	-0.49	-0.7	-0.59
18	348	A	*	A348*	A18*	NA	NA	NA	-4.71	-4.54	-4.62
19	349	S	A	S349A	S19A	-0.35	-0.32	-0.34	-1.37	-0.89	-1.13
19	349	S	C	S349C	S19C	0	-0.24	-0.12	-3.09	-0.97	-2.03
19	349	S	D	S349D	S19D	-0.48	-0.52	-0.5	-1.06	-1.21	-1.14
19	349	S	E	S349E	S19E	-1.08	-1.23	-1.15	-2.22	-2.04	-2.13
19	349	S	F	S349F	S19F	-1.96	-2.11	-2.03	-2.67	-2.33	-2.5
19	349	S	G	S349G	S19G	-0.52	-0.66	-0.59	-2.01	-2.14	-2.08
19	349	S	H	S349H	S19H	-1	-0.45	-0.72	-0.39	-0.83	-0.61
19	349	S	I	S349I	S19I	-4.53	-3.97	-4.25	-2.57	-2.81	-2.69
19	349	S	K	S349K	S19K	-0.84	-0.91	-0.87	-2.06	-2.06	-2.06
19	349	S	L	S349L	S19L	-1.9	-1.93	-1.91	-2.61	-2.55	-2.58
19	349	S	M	S349M	S19M	-0.77	-0.98	-0.87	-2.06	-1.84	-1.95
19	349	S	N	S349N	S19N	-0.18	-0.34	-0.26	-0.47	-0.71	-0.59
19	349	S	P	S349P	S19P	-0.11	-0.11	-0.11	-0.38	-0.38	-0.38
19	349	S	Q	S349Q	S19Q	-0.8	-0.85	-0.83	-1.83	-1.75	-1.79
19	349	S	R	S349R	S19R	-0.87	-1.05	-0.96	-2.48	-2.32	-2.4
19	349	S	S	S349S	S19S	0	0	0	0	0	0
19	349	S	T	S349T	S19T	-0.72	-0.8	-0.76	-2.06	-1.8	-1.93
19	349	S	V	S349V	S19V	-1.9	-1.94	-1.92	-2.56	-2.6	-2.58
19	349	S	W	S349W	S19W	-2.19	-1.61	-1.9	-2.59	-2.57	-2.58
19	349	S	Y	S349Y	S19Y	-1.72	-1.87	-1.8	-2.4	-2.55	-2.48
19	349	S	*	S349*	S19*	NA	NA	NA	-4.63	-4.59	-4.61
20	350	V	A	V350A	V20A	-0.33	-0.47	-0.4	-1.42	-1.53	-1.47
20	350	V	C	V350C	V20C	-2.38	-0.58	-1.48	-0.65	-1.54	-1.1
20	350	V	D	V350D	V20D	-4.76	-4.84	-4.8	-2.2	-2.21	-2.21
20	350	V	E	V350E	V20E	-4.5	-4.67	-4.59	-2.51	-2.49	-2.5
20	350	V	F	V350F	V20F	NA	-4.84	-4.84	NA	-2.09	-2.09
20	350	V	G	V350G	V20G	-1.92	-1.88	-1.9	-2.8	-2.83	-2.81
20	350	V	H	V350H	V20H	-4.76	-4.84	-4.8	-2.42	-2.37	-2.39
20	350	V	I	V350I	V20I	-0.45	-0.02	-0.23	-2.23	-1.53	-1.88
20	350	V	K	V350K	V20K	-4.76	-4.84	-4.8	-2.45	-2.48	-2.47
20	350	V	L	V350L	V20L	-1.7	-1.67	-1.69	-2.67	-2.25	-2.46
20	350	V	M	V350M	V20M	-4.11	-2.96	-3.54	-2.53	-2.55	-2.54
20	350	V	N	V350N	V20N	-3.3	-1.58	-2.44	-2.85	-2.17	-2.51
20	350	V	P	V350P	V20P	-0.1	-0.33	-0.22	-1.13	-1.03	-1.08
20	350	V	Q	V350Q	V20Q	-3.35	-4.84	-4.1	-2.4	-2.75	-2.57
20	350	V	R	V350R	V20R	-4.76	-4.84	-4.8	-2.64	-2.53	-2.59
20	350	V	S	V350S	V20S	-0.91	-0.97	-0.94	-2.32	-2.17	-2.24
20	350	V	T	V350T	V20T	-0.8	-0.8	-0.8	-2.36	-2.27	-2.31
20	350	V	V	V350V	V20V	0	0	0	0	0	0
20	350	V	W	V350W	V20W	-4.68	-4.73	-4.71	-2.69	-2.51	-2.6
20	350	V	Y	V350Y	V20Y	-4.15	-4.13	-4.14	-2.86	-2.57	-2.72
20	350	V	*	V350*	V20*	NA	NA	NA	-3.26	-2.92	-3.09
21	351	Y	A	Y351A	Y21A	-1.16	-0.57	-0.87	-1.2	-1.73	-1.47
21	351	Y	C	Y351C	Y21C	-0.58	-0.61	-0.6	-2.05	-1.96	-2.01
21	351	Y	D	Y351D	Y21D	-2.25	-3.19	-2.72	-2.91	-2.82	-2.86
21	351	Y	E	Y351E	Y21E	-1.32	-1.68	-1.5	-2.18	-2.06	-2.12
21	351	Y	F	Y351F	Y21F	-0.12	-0.05	-0.08	-0.75	-0.93	-0.84
21	351	Y	G	Y351G	Y21G	-1.81	-1.49	-1.65	-2.26	-2.2	-2.23
21	351	Y	H	Y351H	Y21H	-0.31	-0.23	-0.27	-0.67	-0.53	-0.6
21	351	Y	I	Y351I	Y21I	-0.76	-0.82	-0.79	-2.23	-1.46	-1.85
21	351	Y	K	Y351K	Y21K	-2.5	-2.49	-2.5	-2.37	-2.39	-2.38
21	351	Y	L	Y351L	Y21L	-0.95	-0.9	-0.92	-2.28	-2.21	-2.24
21	351	Y	M	Y351M	Y21M	-0.55	-0.6	-0.58	-1.79	-1.95	-1.87
21	351	Y	N	Y351N	Y21N	-0.84	-0.7	-0.77	-2.6	-2.36	-2.48
21	351	Y	P	Y351P	Y21P	-0.57	-1.06	-0.81	-2.25	-2.58	-2.42
21	351	Y	Q	Y351Q	Y21Q	-1.11	-0.9	-1.01	-1.97	-1.88	-1.93
21	351	Y	R	Y351R	Y21R	-3.12	-2.83	-2.97	-2.9	-2.38	-2.64
21	351	Y	S	Y351S	Y21S	-0.64	-0.77	-0.71	-1.83	-1.64	-1.73
21	351	Y	T	Y351T	Y21T	-0.64	-1	-0.82	-1.94	-0.85	-1.4
21	351	Y	V	Y351V	Y21V	-0.19	-0.38	-0.29	-1.45	-1.13	-1.29
21	351	Y	W	Y351W	Y21W	-0.26	-0.12	-0.19	-0.44	-0.87	-0.65
21	351	Y	Y	Y351Y	Y21Y	0	0	0	0	0	0
21	351	Y	*	Y351*	Y21*	NA	NA	NA	-4.54	-4.65	-4.6
22	352	A	A	A352A	A22A	0	0	0	0	0	0
22	352	A	C	A352C	A22C	-0.12	-0.1	-0.11	-0.83	-0.31	-0.57
22	352	A	D	A352D	A22D	-0.05	-0.01	-0.03	-0.36	-0.54	-0.45
22	352	A	E	A352E	A22E	-0.01	-0.05	-0.03	-0.2	-0.2	-0.2
22	352	A	F	A352F	A22F	-0.32	-0.26	-0.29	-1.39	-0.81	-1.1
22	352	A	G	A352G	A22G	-0.2	-0.18	-0.19	-1.17	-0.79	-0.98
22	352	A	H	A352H	A22H	-0.02	-0.1	-0.06	-0.25	-0.59	-0.42
22	352	A	I	A352I	A22I	-0.51	-0.47	-0.49	-2.15	-1.77	-1.96
22	352	A	K	A352K	A22K	-0.03	-0.12	-0.08	-0.34	-0.49	-0.41
22	352	A	L	A352L	A22L	-0.29	-0.34	-0.31	-1.35	-1.15	-1.25
22	352	A	M	A352M	A22M	0.01	-0.06	-0.02	-1.37	-0.52	-0.94
22	352	A	N	A352N	A22N	-0.05	-0.04	-0.04	-0.35	-0.45	-0.4
22	352	A	P	A352P	A22P	-3.05	-3.38	-3.21	-2.29	-2.55	-2.42
22	352	A	Q	A352Q	A22Q	0.04	-0.1	-0.03	-0.57	-0.63	-0.6
22	352	A	R	A352R	A22R	-0.04	-0.05	-0.05	-0.46	-0.53	-0.49
22	352	A	S	A352S	A22S	-0.03	-0.08	-0.06	-0.33	-0.19	-0.26
22	352	A	T	A352T	A22T	-0.2	-0.34	-0.27	-1.09	-1.38	-1.24
22	352	A	V	A352V	A22V	-0.48	-0.55	-0.52	-1.82	-1.77	-1.79
22	352	A	W	A352W	A22W	-0.42	-0.46	-0.44	-1.24	-1.46	-1.35
22	352	A	Y	A352Y	A22Y	-0.12	-0.16	-0.14	-0.63	-0.94	-0.79
22	352	A	*	A352*	A22*	NA	NA	NA	-4.67	-4.56	-4.62
23	353	W	A	W353A	W23A	-1.7	-0.98	-1.34	-2.23	-2.08	-2.15
23	353	W	C	W353C	W23C	-1.31	-1.13	-1.22	-2.55	-2.51	-2.53
23	353	W	D	W353D	W23D	-1.83	-2.94	-2.39	-2.61	-2.28	-2.44
23	353	W	E	W353E	W23E	-1.78	-1.88	-1.83	-2.07	-2.17	-2.12
23	353	W	F	W353F	W23F	-0.04	-0.12	-0.08	-0.56	-1.1	-0.83
23	353	W	G	W353G	W23G	-1.88	-2.46	-2.17	-2.34	-2.21	-2.27
23	353	W	H	W353H	W23H	-0.59	-1.3	-0.95	-2.85	-2.13	-2.49
23	353	W	I	W353I	W23I	-2.34	-2.97	-2.65	-2.2	-2.78	-2.49
23	353	W	K	W353K	W23K	-2.09	-2.83	-2.46	-2.32	-2.19	-2.25
23	353	W	L	W353L	W23L	-2.59	-1.71	-2.15	-2.57	-2.67	-2.62
23	353	W	M	W353M	W23M	-2.77	-0.59	-1.68	-2.44	-2.59	-2.51
23	353	W	N	W353N	W23N	-4.11	-1.25	-2.68	-2.16	-2.23	-2.19
23	353	W	P	W353P	W23P	-0.5	-0.73	-0.62	-2.1	-1.98	-2.04
23	353	W	Q	W353Q	W23Q	-1.2	-1.52	-1.36	-2.34	-2.5	-2.42
23	353	W	R	W353R	W23R	-1.67	-1.56	-1.62	-2.56	-2.48	-2.52
23	353	W	S	W353S	W23S	-0.82	-1.13	-0.98	-2.12	-1.92	-2.02
23	353	W	T	W353T	W23T	-1.68	-3.81	-2.75	-2.21	-2.05	-2.13
23	353	W	V	W353V	W23V	-1.17	-1.35	-1.26	-2.56	-2.39	-2.47
23	353	W	W	W353W	W23W	0	0	0	0	0	0
23	353	W	Y	W353Y	W23Y	-0.3	-0.27	-0.28	-1.49	-1.67	-1.58
23	353	W	*	W353*	W23*	NA	NA	NA	-4.63	-4.6	-4.62
24	354	N	A	N354A	N24A	-0.03	-0.05	-0.04	-0.53	-0.37	-0.45
24	354	N	C	N354C	N24C	-0.23	-0.35	-0.29	-0.92	-1.08	-1
24	354	N	D	N354D	N24D	-0.09	0.01	-0.04	0.03	0.23	0.13
24	354	N	E	N354E	N24E	0	0.01	0	0.59	0.7	0.64
24	354	N	F	N354F	N24F	-0.58	-0.57	-0.57	-1.8	-1.56	-1.68
24	354	N	G	N354G	N24G	-0.04	-0.07	-0.06	-1.07	-0.41	-0.74
24	354	N	H	N354H	N24H	-0.09	-0.05	-0.07	-0.21	-0.66	-0.44
24	354	N	I	N354I	N24I	-0.4	-0.37	-0.39	-1.25	-0.95	-1.1
24	354	N	K	N354K	N24K	0.02	0.04	0.03	0	0.42	0.21
24	354	N	L	N354L	N24L	-0.56	-0.56	-0.56	-1.53	-1.42	-1.47
24	354	N	M	N354M	N24M	-0.2	-0.25	-0.23	-0.98	-0.84	-0.91
24	354	N	N	N354N	N24N	0	0	0	0	0	0
24	354	N	P	N354P	N24P	-0.99	-0.82	-0.9	-2.41	-2.08	-2.24
24	354	N	Q	N354Q	N24Q	0	0	0	0.91	0.13	0.52
24	354	N	R	N354R	N24R	0	0.1	0.05	0.27	0.02	0.14
24	354	N	S	N354S	N24S	0.04	0.05	0.04	0.26	0.09	0.17
24	354	N	T	N354T	N24T	0.04	0	0.02	0.05	0	0.02
24	354	N	V	N354V	N24V	-0.14	-0.19	-0.16	-0.53	-0.64	-0.58
24	354	N	W	N354W	N24W	-0.84	-1.26	-1.05	-2.11	-1.22	-1.66
24	354	N	Y	N354Y	N24Y	-0.34	-0.43	-0.38	-1.23	-1.22	-1.22
24	354	N	*	N354*	N24*	NA	NA	NA	-4.6	-4.16	-4.38
25	355	R	A	R355A	R25A	-1.43	-1.66	-1.54	-2.53	-2.41	-2.47
25	355	R	C	R355C	R25C	-1.88	-1.89	-1.88	-1.95	-0.85	-1.4
25	355	R	D	R355D	R25D	-3.26	-4.53	-3.89	-1.86	-1.95	-1.91
25	355	R	E	R355E	R25E	-1.49	-1.04	-1.27	-2.3	-1.96	-2.13
25	355	R	F	R355F	R25F	-2.76	-3.26	-3.01	-2.59	-2.53	-2.56
25	355	R	G	R355G	R25G	-2.21	-2.1	-2.15	-2.26	-2.21	-2.24
25	355	R	H	R355H	R25H	-0.26	-0.49	-0.38	-1.56	-1.35	-1.46
25	355	R	I	R355I	R25I	-3.16	-3.52	-3.34	-2.33	-2.73	-2.53
25	355	R	K	R355K	R25K	-1.03	-1.13	-1.08	-2.2	-2.21	-2.21
25	355	R	L	R355L	R25L	-4.33	-4.32	-4.33	-2.39	-2.5	-2.45
25	355	R	M	R355M	R25M	-2.2	-2.01	-2.1	-2.56	-2.6	-2.58
25	355	R	N	R355N	R25N	-1.3	-1.47	-1.38	-2.45	-2.04	-2.24
25	355	R	P	R355P	R25P	-3.98	-2.83	-3.41	-2.21	-2.12	-2.17
25	355	R	Q	R355Q	R25Q	-0.67	-1.03	-0.85	-1.95	-2.3	-2.13
25	355	R	R	R355R	R25R	0	0	0	0	0	0
25	355	R	S	R355S	R25S	-0.55	-0.81	-0.68	-1.99	-1.85	-1.92
25	355	R	T	R355T	R25T	-0.56	-0.71	-0.64	-1.85	-1.76	-1.8
25	355	R	V	R355V	R25V	-1.98	-2.78	-2.38	-2.42	-2.27	-2.34
25	355	R	W	R355W	R25W	-1.68	-2.29	-1.98	-2.36	-2.53	-2.45
25	355	R	Y	R355Y	R25Y	-2.24	-3.75	-3	-2.87	-2.37	-2.62
25	355	R	*	R355*	R25*	NA	NA	NA	-4.63	-4.61	-4.62
26	356	K	A	K356A	K26A	-0.15	-0.12	-0.14	-0.24	-0.44	-0.34
26	356	K	C	K356C	K26C	-0.18	-0.21	-0.2	-0.48	-0.58	-0.53
26	356	K	D	K356D	K26D	-0.31	-0.47	-0.39	-0.72	-0.11	-0.41
26	356	K	E	K356E	K26E	-0.07	-0.35	-0.21	-0.8	-0.68	-0.74
26	356	K	F	K356F	K26F	-0.14	-0.16	-0.15	-1.48	-1.14	-1.31
26	356	K	G	K356G	K26G	-0.82	-0.98	-0.9	-2.1	-2.12	-2.11
26	356	K	H	K356H	K26H	-0.12	-0.16	-0.14	-0.35	-0.36	-0.36
26	356	K	I	K356I	K26I	-0.02	-0.06	-0.04	-0.15	-0.08	-0.11
26	356	K	K	K356K	K26K	0	0	0	0	0	0
26	356	K	L	K356L	K26L	-0.1	-0.04	-0.07	-0.58	-0.4	-0.49
26	356	K	M	K356M	K26M	-0.01	-0.03	-0.02	-0.2	-0.09	-0.14
26	356	K	N	K356N	K26N	-0.29	-0.26	-0.28	-0.79	-1.16	-0.98
26	356	K	P	K356P	K26P	-4.35	-4.05	-4.2	-2.71	-2.81	-2.76
26	356	K	Q	K356Q	K26Q	-0.05	-0.19	-0.12	-0.21	-0.06	-0.13
26	356	K	R	K356R	K26R	0.01	0.05	0.03	0.15	0.27	0.21
26	356	K	S	K356S	K26S	-0.18	-0.12	-0.15	-0.47	-0.51	-0.49
26	356	K	T	K356T	K26T	-0.02	0.1	0.04	0.01	0.28	0.14
26	356	K	V	K356V	K26V	0.01	0	0.01	0	0.08	0.04
26	356	K	W	K356W	K26W	-0.35	-0.5	-0.42	-1.36	-1.46	-1.41
26	356	K	Y	K356Y	K26Y	-0.15	-0.08	-0.12	-0.79	-0.92	-0.85
26	356	K	*	K356*	K26*	NA	NA	NA	-4.59	-4.59	-4.59
27	357	R	A	R357A	R27A	0.02	-0.05	-0.01	-0.21	-0.12	-0.16
27	357	R	C	R357C	R27C	-0.01	-0.07	-0.04	-0.77	-0.2	-0.48
27	357	R	D	R357D	R27D	0.02	-0.13	-0.06	-0.64	-0.3	-0.47
27	357	R	E	R357E	R27E	0.03	-0.02	0.01	-0.05	0.01	-0.02
27	357	R	F	R357F	R27F	-0.18	-0.09	-0.14	-1.54	-0.57	-1.06
27	357	R	G	R357G	R27G	-0.38	-0.46	-0.42	-1.21	-1.13	-1.17
27	357	R	H	R357H	R27H	-0.14	-0.01	-0.08	-0.09	0.17	0.04
27	357	R	I	R357I	R27I	0	-0.08	-0.04	0.07	0	0.03
27	357	R	K	R357K	R27K	0.05	0.04	0.05	0.19	0.18	0.18
27	357	R	L	R357L	R27L	-0.06	-0.07	-0.06	-0.37	-0.28	-0.33
27	357	R	M	R357M	R27M	-0.01	-0.12	-0.07	-0.43	-0.61	-0.52
27	357	R	N	R357N	R27N	0	-0.05	-0.03	0.23	-0.15	0.04
27	357	R	P	R357P	R27P	-0.12	-0.25	-0.19	-0.56	-0.71	-0.63
27	357	R	Q	R357Q	R27Q	-0.05	-0.04	-0.05	0.01	0.01	0.01
27	357	R	R	R357R	R27R	0	0	0	0	0	0
27	357	R	S	R357S	R27S	-0.04	-0.08	-0.06	-0.36	-0.15	-0.25
27	357	R	T	R357T	R27T	-0.09	-0.04	-0.07	-0.08	0.04	-0.02
27	357	R	V	R357V	R27V	0.03	-0.01	0.01	0.05	-0.02	0.01
27	357	R	W	R357W	R27W	-0.09	-0.2	-0.15	-0.88	-0.75	-0.82
27	357	R	Y	R357Y	R27Y	-0.04	-0.08	-0.06	-0.27	-0.57	-0.42
27	357	R	*	R357*	R27*	NA	NA	NA	-4.62	-4.57	-4.6
28	358	I	A	I358A	I28A	-0.74	-0.66	-0.7	-1.45	-1.43	-1.44
28	358	I	C	I358C	I28C	-0.36	-0.45	-0.41	-0.7	-1.12	-0.91
28	358	I	D	I358D	I28D	-1.94	-1.67	-1.81	-2.07	-2.2	-2.13
28	358	I	E	I358E	I28E	-0.99	-1.17	-1.08	-2.01	-1.9	-1.95
28	358	I	F	I358F	I28F	0.18	0.01	0.1	0.62	0.81	0.72
28	358	I	G	I358G	I28G	-0.63	-0.86	-0.74	-1.85	-1.66	-1.75
28	358	I	H	I358H	I28H	-0.54	-0.74	-0.64	-0.56	-1.56	-1.06
28	358	I	I	I358I	I28I	0	0	0	0	0	0
28	358	I	K	I358K	I28K	-1.15	-1.34	-1.25	-2.27	-2.17	-2.22
28	358	I	L	I358L	I28L	-0.03	0.02	0	0.12	0.16	0.14
28	358	I	M	I358M	I28M	0.02	-0.04	-0.01	0.28	0.24	0.26
28	358	I	N	I358N	I28N	-0.84	-0.98	-0.91	-2.14	-1.94	-2.04
28	358	I	P	I358P	I28P	-2.43	-1.93	-2.18	-2.06	-2.26	-2.16
28	358	I	Q	I358Q	I28Q	-0.87	-1	-0.93	-2.13	-1.98	-2.05
28	358	I	R	I358R	I28R	-1.2	-1.39	-1.3	-2.19	-2.11	-2.15
28	358	I	S	I358S	I28S	-0.72	-0.83	-0.78	-1.9	-1.82	-1.86
28	358	I	T	I358T	I28T	-0.74	-0.92	-0.83	-2.03	-1.91	-1.97
28	358	I	V	I358V	I28V	-0.15	-0.13	-0.14	-0.73	-0.44	-0.59
28	358	I	W	I358W	I28W	0.11	0.04	0.07	0.55	0.27	0.41
28	358	I	Y	I358Y	I28Y	-0.04	0.02	-0.01	0.15	0.04	0.1
28	358	I	*	I358*	I28*	NA	NA	NA	-4.62	-4.52	-4.57
29	359	S	A	S359A	S29A	-0.07	0.04	-0.02	0	0.08	0.04
29	359	S	C	S359C	S29C	-0.04	-0.05	-0.05	-0.33	-0.14	-0.23
29	359	S	D	S359D	S29D	-0.04	0.03	-0.01	-0.05	-0.17	-0.11
29	359	S	E	S359E	S29E	-0.02	-0.24	-0.13	-0.03	0.06	0.01
29	359	S	F	S359F	S29F	-0.04	-0.12	-0.08	-0.28	-0.2	-0.24
29	359	S	G	S359G	S29G	-0.12	-0.03	-0.08	-0.14	-0.12	-0.13
29	359	S	H	S359H	S29H	-0.04	0.02	-0.01	0.13	0.11	0.12
29	359	S	I	S359I	S29I	-0.16	-0.14	-0.15	-0.74	-0.42	-0.58
29	359	S	K	S359K	S29K	-0.04	-0.07	-0.06	-0.12	-0.07	-0.09
29	359	S	L	S359L	S29L	-0.25	-0.34	-0.29	-1.15	-0.9	-1.03
29	359	S	M	S359M	S29M	-0.14	-0.18	-0.16	-0.23	-0.11	-0.17
29	359	S	N	S359N	S29N	0.1	-0.02	0.04	0.04	-0.11	-0.03
29	359	S	P	S359P	S29P	-0.12	-0.21	-0.16	-0.44	-0.51	-0.47
29	359	S	Q	S359Q	S29Q	0.18	-0.02	0.08	0.06	0.04	0.05
29	359	S	R	S359R	S29R	0.02	-0.08	-0.03	-0.14	-0.03	-0.08
29	359	S	S	S359S	S29S	0	0	0	0	0	0
29	359	S	T	S359T	S29T	-0.07	0.03	-0.02	0.18	0.18	0.18
29	359	S	V	S359V	S29V	0	-0.14	-0.07	-0.15	-0.2	-0.17
29	359	S	W	S359W	S29W	-0.06	-0.15	-0.1	-0.73	-0.6	-0.66
29	359	S	Y	S359Y	S29Y	-0.07	-0.08	-0.08	-0.12	-0.31	-0.21
29	359	S	*	S359*	S29*	NA	NA	NA	-4.6	-4.56	-4.58
30	360	N	A	N360A	N30A	-0.1	-0.37	-0.23	-0.26	-1.93	-1.09
30	360	N	C	N360C	N30C	-0.24	-0.3	-0.27	-0.82	-1.1	-0.96
30	360	N	D	N360D	N30D	-0.02	-0.03	-0.03	0.52	0.04	0.28
30	360	N	E	N360E	N30E	-0.16	-0.09	-0.13	-0.3	-0.37	-0.33
30	360	N	F	N360F	N30F	-0.22	-0.34	-0.28	0.06	-0.64	-0.29
30	360	N	G	N360G	N30G	-0.05	0.03	-0.01	0.07	-0.12	-0.03
30	360	N	H	N360H	N30H	-0.03	-0.04	-0.04	-0.42	0.3	-0.06
30	360	N	I	N360I	N30I	-0.58	-0.84	-0.71	-1.89	-1.77	-1.83
30	360	N	K	N360K	N30K	-0.11	-0.14	-0.12	-0.51	-0.44	-0.47
30	360	N	L	N360L	N30L	-0.4	-0.79	-0.59	-1.12	-0.92	-1.02
30	360	N	M	N360M	N30M	-0.48	-0.29	-0.38	-0.82	-1.13	-0.98
30	360	N	N	N360N	N30N	0	0	0	0	0	0
30	360	N	P	N360P	N30P	-0.02	-0.05	-0.04	-2.87	0.21	-1.33
30	360	N	Q	N360Q	N30Q	-0.09	-0.26	-0.18	-0.62	-0.78	-0.7
30	360	N	R	N360R	N30R	-0.14	-0.23	-0.19	-0.52	-0.54	-0.53
30	360	N	S	N360S	N30S	-0.18	-0.14	-0.16	-0.46	-0.67	-0.57
30	360	N	T	N360T	N30T	-0.34	-0.36	-0.35	-0.99	-1.33	-1.16
30	360	N	V	N360V	N30V	-0.73	-0.76	-0.75	-1.89	-1.66	-1.78
30	360	N	W	N360W	N30W	-0.2	-0.31	-0.25	-0.86	-0.6	-0.73
30	360	N	Y	N360Y	N30Y	-0.29	-0.37	-0.33	-1.3	-1.16	-1.23
30	360	N	*	N360*	N30*	NA	NA	NA	-4.61	-4.54	-4.58
31	361	C	A	C361A	C31A	-0.55	-0.63	-0.59	-1.03	-1.04	-1.04
31	361	C	C	C361C	C31C	0	0	0	0	0	0
31	361	C	D	C361D	C31D	-1.14	-0.58	-0.86	-0.4	-0.91	-0.65
31	361	C	E	C361E	C31E	-0.57	-0.59	-0.58	-1.02	-0.84	-0.93
31	361	C	F	C361F	C31F	-0.55	-0.62	-0.59	-1	-1.13	-1.07
31	361	C	G	C361G	C31G	-0.71	-0.73	-0.72	-1.28	-1.42	-1.35
31	361	C	H	C361H	C31H	-0.54	-0.84	-0.69	-1.3	-1.48	-1.39
31	361	C	I	C361I	C31I	-0.68	-0.63	-0.66	-1.07	-1	-1.04
31	361	C	K	C361K	C31K	-0.62	-0.62	-0.62	-1.11	-1.04	-1.07
31	361	C	L	C361L	C31L	-0.68	-0.72	-0.7	-1.25	-1.22	-1.23
31	361	C	M	C361M	C31M	-0.67	-0.67	-0.67	-1.4	-1.21	-1.31
31	361	C	N	C361N	C31N	-0.52	-0.66	-0.59	-0.9	-1.02	-0.96
31	361	C	P	C361P	C31P	-0.33	-0.44	-0.38	-0.26	-0.47	-0.36
31	361	C	Q	C361Q	C31Q	-0.52	-0.62	-0.57	-0.98	-1.05	-1.01
31	361	C	R	C361R	C31R	-0.66	-0.64	-0.66	-1.44	-1.29	-1.37
31	361	C	S	C361S	C31S	-0.6	-0.62	-0.61	-1.21	-1	-1.1
31	361	C	T	C361T	C31T	-0.62	-0.61	-0.61	-1.19	-0.96	-1.08
31	361	C	V	C361V	C31V	-0.51	-0.66	-0.58	-1.17	-1.02	-1.1
31	361	C	W	C361W	C31W	-0.63	-0.77	-0.7	-1.19	-1.26	-1.22
31	361	C	Y	C361Y	C31Y	-0.56	-0.72	-0.64	-1.59	-1.83	-1.71
31	361	C	*	C361*	C31*	NA	NA	NA	-4.51	-4.53	-4.52
32	362	V	A	V362A	V32A	-0.04	-0.14	-0.09	-0.5	-0.33	-0.41
32	362	V	C	V362C	V32C	-0.07	-0.12	-0.09	-0.06	-0.16	-0.11
32	362	V	D	V362D	V32D	-0.15	-0.22	-0.18	-0.35	-0.28	-0.31
32	362	V	E	V362E	V32E	-0.04	-0.05	-0.05	-0.03	-0.25	-0.14
32	362	V	F	V362F	V32F	0.06	-0.07	-0.01	-0.08	0.01	-0.03
32	362	V	G	V362G	V32G	-0.21	-0.21	-0.21	-0.44	-0.97	-0.7
32	362	V	H	V362H	V32H	-0.05	-0.04	-0.05	-0.03	0	-0.02
32	362	V	I	V362I	V32I	0	0.09	0.04	-0.04	-0.2	-0.12
32	362	V	K	V362K	V32K	-0.03	-0.02	-0.02	0.15	-0.01	0.07
32	362	V	L	V362L	V32L	-0.02	-0.04	-0.03	-0.1	-0.14	-0.12
32	362	V	M	V362M	V32M	0.09	-0.03	0.03	-0.09	-0.27	-0.18
32	362	V	N	V362N	V32N	-0.05	-0.15	-0.1	-0.37	-0.15	-0.26
32	362	V	P	V362P	V32P	-0.55	-0.47	-0.51	-1.49	-0.66	-1.08
32	362	V	Q	V362Q	V32Q	-0.06	0	-0.03	-0.01	0.11	0.05
32	362	V	R	V362R	V32R	0.02	-0.02	0	0.03	-0.08	-0.03
32	362	V	S	V362S	V32S	-0.09	-0.12	-0.1	0.03	0.17	0.1
32	362	V	T	V362T	V32T	0.16	-0.01	0.08	0.52	0.15	0.33
32	362	V	V	V362V	V32V	0	0	0	0	0	0
32	362	V	W	V362W	V32W	0	0	0	0.02	0.04	0.03
32	362	V	Y	V362Y	V32Y	-0.01	0	0	0.22	0.3	0.26
32	362	V	*	V362*	V32*	NA	NA	NA	-4.64	-4.49	-4.57
33	363	A	A	A363A	A33A	0	0	0	0	0	0
33	363	A	C	A363C	A33C	-0.07	-0.12	-0.09	-0.14	-0.33	-0.23
33	363	A	D	A363D	A33D	-0.63	-0.68	-0.66	-3.27	-3.18	-3.22
33	363	A	E	A363E	A33E	-0.41	-0.53	-0.47	-1.63	-1.14	-1.38
33	363	A	F	A363F	A33F	-0.1	-0.15	-0.12	-0.12	-0.33	-0.22
33	363	A	G	A363G	A33G	-0.15	-0.12	-0.13	-0.37	-0.37	-0.37
33	363	A	H	A363H	A33H	-0.21	-0.2	-0.21	-0.85	-0.87	-0.86
33	363	A	I	A363I	A33I	-0.19	-0.3	-0.25	-0.98	-0.93	-0.96
33	363	A	K	A363K	A33K	-0.5	-0.58	-0.54	-1.51	-1.68	-1.6
33	363	A	L	A363L	A33L	-0.04	-0.08	-0.06	-0.27	-0.36	-0.32
33	363	A	M	A363M	A33M	-0.14	-0.15	-0.14	-0.43	-0.43	-0.43
33	363	A	N	A363N	A33N	-0.48	-0.37	-0.43	-3.34	-1.54	-2.44
33	363	A	P	A363P	A33P	-0.13	-0.18	-0.15	-0.42	-0.48	-0.45
33	363	A	Q	A363Q	A33Q	-0.07	0.03	-0.02	-0.18	-0.49	-0.34
33	363	A	R	A363R	A33R	-0.53	-0.59	-0.56	-1.43	-1.54	-1.49
33	363	A	S	A363S	A33S	-0.17	-0.21	-0.19	-0.86	-0.92	-0.89
33	363	A	T	A363T	A33T	-0.21	-0.15	-0.18	-0.9	-0.88	-0.89
33	363	A	V	A363V	A33V	-0.11	-0.15	-0.13	-0.37	-0.46	-0.41
33	363	A	W	A363W	A33W	0.08	0.04	0.06	0.33	0.17	0.25
33	363	A	Y	A363Y	A33Y	-0.15	-0.2	-0.17	-0.54	-0.44	-0.49
33	363	A	*	A363*	A33*	NA	NA	NA	-4.66	-4.54	-4.6
34	364	D	A	D364A	D34A	-0.62	-0.63	-0.62	-1.7	-1.71	-1.71
34	364	D	C	D364C	D34C	-0.55	-0.36	-0.46	-0.92	-1.16	-1.04
34	364	D	D	D364D	D34D	0	0	0	0	0	0
34	364	D	E	D364E	D34E	-0.24	-0.36	-0.3	-1.5	-0.9	-1.2
34	364	D	F	D364F	D34F	-0.7	-0.83	-0.77	-3.19	-2.85	-3.02
34	364	D	G	D364G	D34G	-0.64	-0.59	-0.62	-1.74	-1.77	-1.75
34	364	D	H	D364H	D34H	-0.47	-0.52	-0.5	-2.19	-3.18	-2.68
34	364	D	I	D364I	D34I	-0.68	-0.69	-0.69	-3.18	-3.19	-3.18
34	364	D	K	D364K	D34K	-0.44	-0.46	-0.45	-1.34	-1.35	-1.35
34	364	D	L	D364L	D34L	-1	-0.81	-0.91	-2.7	-2.84	-2.77
34	364	D	M	D364M	D34M	-0.76	-0.87	-0.82	-4.15	-3.99	-4.07
34	364	D	N	D364N	D34N	-0.22	-0.22	-0.22	-1.53	-1.31	-1.42
34	364	D	P	D364P	D34P	-0.52	-0.62	-0.57	-2	-3.09	-2.54
34	364	D	Q	D364Q	D34Q	-0.52	-0.41	-0.46	-1.45	-1.58	-1.51
34	364	D	R	D364R	D34R	-0.56	-0.6	-0.58	-1.66	-1.76	-1.71
34	364	D	S	D364S	D34S	-0.35	-0.42	-0.39	-1.7	-1.63	-1.67
34	364	D	T	D364T	D34T	-0.56	-0.59	-0.57	-3.06	-3.1	-3.08
34	364	D	V	D364V	D34V	-0.63	-0.65	-0.64	-2.09	-2.02	-2.06
34	364	D	W	D364W	D34W	-0.55	-0.68	-0.62	-1.36	-1.5	-1.43
34	364	D	Y	D364Y	D34Y	-0.56	-0.55	-0.55	-2.25	-3.08	-2.67
34	364	D	*	D364*	D34*	NA	NA	NA	-4.5	-4.58	-4.54
35	365	Y	A	Y365A	Y35A	-0.31	-0.28	-0.29	-0.53	-0.61	-0.57
35	365	Y	C	Y365C	Y35C	-0.4	-0.5	-0.45	-0.96	-0.85	-0.9
35	365	Y	D	Y365D	Y35D	-0.58	-0.77	-0.68	-1.72	-1.55	-1.63
35	365	Y	E	Y365E	Y35E	-0.57	-0.65	-0.61	-1.45	-1.29	-1.37
35	365	Y	F	Y365F	Y35F	-0.06	0.05	0	0.33	0.63	0.48
35	365	Y	G	Y365G	Y35G	-0.37	-0.38	-0.37	-0.93	-1.03	-0.98
35	365	Y	H	Y365H	Y35H	-0.52	-0.58	-0.55	-1.54	-1.46	-1.5
35	365	Y	I	Y365I	Y35I	-0.05	-0.04	-0.05	-0.03	0.09	0.03
35	365	Y	K	Y365K	Y35K	-0.61	-0.6	-0.6	-1.48	-1.52	-1.5
35	365	Y	L	Y365L	Y35L	0.01	-0.02	0	0.28	0.32	0.3
35	365	Y	M	Y365M	Y35M	0.01	0.04	0.03	0.06	0.13	0.1
35	365	Y	N	Y365N	Y35N	-0.55	-0.55	-0.55	-1.61	-1.52	-1.56
35	365	Y	P	Y365P	Y35P	-0.34	-0.41	-0.38	-1	-1	-1
35	365	Y	Q	Y365Q	Y35Q	-0.54	-0.67	-0.6	-1.44	-1.29	-1.36
35	365	Y	R	Y365R	Y35R	-0.57	-0.66	-0.61	-1.55	-1.45	-1.5
35	365	Y	S	Y365S	Y35S	-0.44	-0.4	-0.42	-1.17	-1	-1.09
35	365	Y	T	Y365T	Y35T	-0.35	-0.31	-0.33	-0.94	-0.93	-0.93
35	365	Y	V	Y365V	Y35V	-0.05	-0.16	-0.11	0.03	-0.01	0.01
35	365	Y	W	Y365W	Y35W	0.03	-0.06	-0.01	NA	0.99	0.99
35	365	Y	Y	Y365Y	Y35Y	0	0	0	0	0	0
35	365	Y	*	Y365*	Y35*	NA	NA	NA	-4.6	-4.57	-4.58
36	366	S	A	S366A	S36A	-0.02	-0.04	-0.03	0.11	0.14	0.12
36	366	S	C	S366C	S36C	-0.39	-0.38	-0.38	-1.32	-0.89	-1.1
36	366	S	D	S366D	S36D	0.01	0.09	0.05	0.2	0.23	0.22
36	366	S	E	S366E	S36E	0	0.04	0.02	0.11	0.13	0.12
36	366	S	F	S366F	S36F	-0.18	-0.28	-0.23	-0.71	-0.55	-0.63
36	366	S	G	S366G	S36G	0.05	-0.06	0	-0.18	-0.03	-0.11
36	366	S	H	S366H	S36H	0.13	-0.07	0.03	-0.85	-0.22	-0.53
36	366	S	I	S366I	S36I	-0.07	-0.11	-0.09	-0.49	-0.32	-0.41
36	366	S	K	S366K	S36K	0	0	0	-0.07	-0.01	-0.04
36	366	S	L	S366L	S36L	-0.04	-0.13	-0.08	-0.21	-0.22	-0.21
36	366	S	M	S366M	S36M	0	-0.04	-0.02	-0.22	-0.14	-0.18
36	366	S	N	S366N	S36N	0.04	0.12	0.08	0.11	0	0.05
36	366	S	P	S366P	S36P	-0.4	-0.46	-0.43	-0.88	-0.86	-0.87
36	366	S	Q	S366Q	S36Q	-0.06	0.08	0.01	0.02	0.04	0.03
36	366	S	R	S366R	S36R	0.01	-0.04	-0.01	-0.13	-0.06	-0.1
36	366	S	S	S366S	S36S	0	0	0	0	0	0
36	366	S	T	S366T	S36T	0	-0.01	-0.01	0.04	0.04	0.04
36	366	S	V	S366V	S36V	0	-0.1	-0.05	-0.24	-0.18	-0.21
36	366	S	W	S366W	S36W	-0.12	-0.12	-0.12	-0.53	-0.25	-0.39
36	366	S	Y	S366Y	S36Y	-0.2	-0.26	-0.23	-1.35	-1.22	-1.29
36	366	S	*	S366*	S36*	NA	NA	NA	-4.65	-4.54	-4.59
37	367	V	A	V367A	V37A	0.12	0.11	0.11	0.38	0.54	0.46
37	367	V	C	V367C	V37C	-0.06	-0.12	-0.09	-0.22	-0.21	-0.22
37	367	V	D	V367D	V37D	-0.09	-0.01	-0.05	0.12	0.11	0.11
37	367	V	E	V367E	V37E	0.02	0.03	0.02	0.33	0.29	0.31
37	367	V	F	V367F	V37F	0.02	0.13	0.07	NA	0.74	0.74
37	367	V	G	V367G	V37G	-0.03	-0.05	-0.04	0.02	0.04	0.03
37	367	V	H	V367H	V37H	0.05	-0.02	0.02	-0.03	0.2	0.08
37	367	V	I	V367I	V37I	-0.01	-0.04	-0.03	0.06	0.17	0.12
37	367	V	K	V367K	V37K	0.05	0.04	0.05	0.29	0.26	0.27
37	367	V	L	V367L	V37L	-0.01	0.05	0.02	0.12	0.19	0.15
37	367	V	M	V367M	V37M	0.03	0.05	0.04	0.21	0.22	0.21
37	367	V	N	V367N	V37N	0.05	-0.01	0.02	0.04	0.12	0.08
37	367	V	P	V367P	V37P	0	-0.04	-0.02	-0.1	-0.04	-0.07
37	367	V	Q	V367Q	V37Q	0.04	-0.01	0.02	0.26	0.3	0.28
37	367	V	R	V367R	V37R	-0.02	-0.05	-0.04	0.09	0.12	0.1
37	367	V	S	V367S	V37S	0.03	0.02	0.02	0.28	0.33	0.3
37	367	V	T	V367T	V37T	-0.03	0.01	-0.01	0.21	0.17	0.19
37	367	V	V	V367V	V37V	0	0	0	0	0	0
37	367	V	W	V367W	V37W	0.1	0.18	0.14	0.31	0.24	0.28
37	367	V	Y	V367Y	V37Y	0.02	-0.07	-0.02	-0.04	0.05	0.01
37	367	V	*	V367*	V37*	NA	NA	NA	-4.63	-4.56	-4.6
38	368	L	A	L368A	L38A	-0.86	-0.8	-0.83	-1.78	-1.75	-1.77
38	368	L	C	L368C	L38C	-0.97	-0.96	-0.97	-1.98	-1.75	-1.87
38	368	L	D	L368D	L38D	-0.84	-1.03	-0.93	-1.73	-1.65	-1.69
38	368	L	E	L368E	L38E	-0.91	-1.06	-0.99	-2.4	-2.03	-2.22
38	368	L	F	L368F	L38F	0	-0.09	-0.05	-0.25	-0.19	-0.22
38	368	L	G	L368G	L38G	-0.88	-1.19	-1.03	0	-2.08	-1.04
38	368	L	H	L368H	L38H	-0.83	-1.08	-0.96	-2.09	-1.87	-1.98
38	368	L	I	L368I	L38I	0	-0.08	-0.04	-0.24	-0.11	-0.17
38	368	L	K	L368K	L38K	-0.9	-1.14	-1.02	-1.98	-1.83	-1.91
38	368	L	L	L368L	L38L	0	0	0	0	0	0
38	368	L	M	L368M	L38M	-0.19	-0.12	-0.16	-0.81	-0.65	-0.73
38	368	L	N	L368N	L38N	-0.92	-1.07	-0.99	-2.03	-1.86	-1.95
38	368	L	P	L368P	L38P	-0.87	-1.05	-0.96	-1.91	-1.75	-1.83
38	368	L	Q	L368Q	L38Q	-0.73	-1.08	-0.9	-1.95	-2.04	-1.99
38	368	L	R	L368R	L38R	-0.95	-1.07	-1.01	-2.19	-2.05	-2.12
38	368	L	S	L368S	L38S	-0.99	-0.99	-0.99	-2.07	-1.99	-2.03
38	368	L	T	L368T	L38T	-0.78	-1.02	-0.9	-2.13	-1.89	-2.01
38	368	L	V	L368V	L38V	-0.27	-0.2	-0.24	-0.76	-0.81	-0.78
38	368	L	W	L368W	L38W	-0.4	-0.39	-0.4	-0.9	-1.2	-1.05
38	368	L	Y	L368Y	L38Y	-0.46	-0.49	-0.48	-1.03	-0.99	-1.01
38	368	L	*	L368*	L38*	NA	NA	NA	-4.65	-4.53	-4.59
39	369	Y	A	Y369A	Y39A	0.02	-0.04	-0.01	0.11	0.16	0.14
39	369	Y	C	Y369C	Y39C	-0.09	-0.1	-0.1	-0.32	-0.42	-0.37
39	369	Y	D	Y369D	Y39D	-0.12	-0.22	-0.17	-0.48	-0.56	-0.52
39	369	Y	E	Y369E	Y39E	-0.04	-0.17	-0.11	0.18	0.06	0.12
39	369	Y	F	Y369F	Y39F	-0.16	0.01	-0.08	0.19	0.21	0.2
39	369	Y	G	Y369G	Y39G	-0.09	-0.1	-0.09	-0.24	-0.22	-0.23
39	369	Y	H	Y369H	Y39H	-0.02	-0.12	-0.07	-0.05	-0.02	-0.04
39	369	Y	I	Y369I	Y39I	0.05	0.04	0.04	0.05	0.18	0.12
39	369	Y	K	Y369K	Y39K	-0.01	-0.07	-0.04	-0.08	0.23	0.07
39	369	Y	L	Y369L	Y39L	0.09	0.02	0.05	0.22	0.4	0.31
39	369	Y	M	Y369M	Y39M	0.06	0.06	0.06	0.44	0.28	0.36
39	369	Y	N	Y369N	Y39N	-0.06	-0.13	-0.09	0.09	0.08	0.09
39	369	Y	P	Y369P	Y39P	-0.11	-0.23	-0.17	-0.42	-0.33	-0.37
39	369	Y	Q	Y369Q	Y39Q	-0.01	0.02	0.01	0.12	0.11	0.11
39	369	Y	R	Y369R	Y39R	-0.03	-0.03	-0.03	0.11	-0.06	0.02
39	369	Y	S	Y369S	Y39S	-0.02	-0.03	-0.03	0.08	0.02	0.05
39	369	Y	T	Y369T	Y39T	0	0.05	0.02	0.23	0.13	0.18
39	369	Y	V	Y369V	Y39V	-0.04	0.03	0	0.21	0.2	0.21
39	369	Y	W	Y369W	Y39W	0.08	-0.18	-0.05	0.15	0	0.08
39	369	Y	Y	Y369Y	Y39Y	0	0	0	0	0	0
39	369	Y	*	Y369*	Y39*	NA	NA	NA	-4.63	-4.53	-4.58
40	370	N	A	N370A	N40A	-0.16	-0.05	-0.1	-0.19	-0.31	-0.25
40	370	N	C	N370C	N40C	-0.49	-0.46	-0.48	-1.13	-1.44	-1.28
40	370	N	D	N370D	N40D	-0.03	-0.04	-0.04	0.06	-0.36	-0.15
40	370	N	E	N370E	N40E	0	0	0	-0.1	-0.28	-0.19
40	370	N	F	N370F	N40F	-0.15	-0.31	-0.23	-1.05	-1.12	-1.08
40	370	N	G	N370G	N40G	-0.06	-0.01	-0.04	-0.07	0.06	-0.01
40	370	N	H	N370H	N40H	0.02	-0.07	-0.03	-0.08	-0.19	-0.13
40	370	N	I	N370I	N40I	-0.58	-0.58	-0.58	-1.76	-1.76	-1.76
40	370	N	K	N370K	N40K	-0.05	-0.02	-0.04	-0.11	0.02	-0.04
40	370	N	L	N370L	N40L	-0.16	-0.19	-0.17	-0.69	-0.77	-0.73
40	370	N	M	N370M	N40M	-0.12	-0.11	-0.12	-0.64	-0.62	-0.63
40	370	N	N	N370N	N40N	0	0	0	0	0	0
40	370	N	P	N370P	N40P	-0.06	-0.18	-0.12	-0.33	-0.42	-0.37
40	370	N	Q	N370Q	N40Q	0.05	-0.01	0.02	-0.06	-0.51	-0.29
40	370	N	R	N370R	N40R	-0.01	-0.1	-0.05	-0.09	-0.23	-0.16
40	370	N	S	N370S	N40S	0.03	-0.07	-0.02	-0.19	-0.14	-0.17
40	370	N	T	N370T	N40T	0.03	-0.08	-0.02	-0.48	-0.48	-0.48
40	370	N	V	N370V	N40V	-0.4	-0.5	-0.45	-1.96	-1.42	-1.69
40	370	N	W	N370W	N40W	-0.41	-0.12	-0.27	-1.32	-0.8	-1.06
40	370	N	Y	N370Y	N40Y	-0.12	-0.16	-0.14	-0.7	-0.91	-0.81
40	370	N	*	N370*	N40*	NA	NA	NA	-4.59	-4.5	-4.55
41	371	S	A	S371A	S41A	-0.07	-0.11	-0.09	-0.37	-0.41	-0.39
41	371	S	C	S371C	S41C	-0.2	-0.33	-0.26	-0.39	-0.54	-0.47
41	371	S	D	S371D	S41D	0.04	-0.03	0.01	0.03	-0.2	-0.09
41	371	S	E	S371E	S41E	-0.06	-0.04	-0.05	-0.24	-0.47	-0.35
41	371	S	F	S371F	S41F	-0.21	-0.17	-0.19	-0.66	-0.79	-0.72
41	371	S	G	S371G	S41G	-0.1	-0.1	-0.1	-0.53	-0.55	-0.54
41	371	S	H	S371H	S41H	-0.13	-0.11	-0.12	-0.42	-0.42	-0.42
41	371	S	I	S371I	S41I	-0.17	-0.17	-0.17	-0.7	-0.89	-0.79
41	371	S	K	S371K	S41K	-0.14	-0.12	-0.13	-0.76	-0.95	-0.86
41	371	S	L	S371L	S41L	-0.12	-0.16	-0.14	-0.59	-0.62	-0.61
41	371	S	M	S371M	S41M	-0.16	-0.13	-0.14	-0.39	-0.34	-0.36
41	371	S	N	S371N	S41N	-0.06	-0.05	-0.05	-0.26	-0.27	-0.26
41	371	S	P	S371P	S41P	-0.15	-0.17	-0.16	-0.76	-1.03	-0.9
41	371	S	Q	S371Q	S41Q	-0.11	-0.09	-0.1	-0.25	-0.34	-0.29
41	371	S	R	S371R	S41R	-0.09	-0.13	-0.11	-0.37	-0.31	-0.34
41	371	S	S	S371S	S41S	0	0	0	0	0	0
41	371	S	T	S371T	S41T	-0.04	-0.02	-0.03	-0.13	-0.17	-0.15
41	371	S	V	S371V	S41V	-0.16	-0.2	-0.18	-0.64	-0.71	-0.67
41	371	S	W	S371W	S41W	-0.08	-0.14	-0.11	-0.74	-0.36	-0.55
41	371	S	Y	S371Y	S41Y	-0.09	-0.15	-0.12	-0.31	-0.47	-0.39
41	371	S	*	S371*	S41*	NA	NA	NA	-4.6	-4.57	-4.58
42	372	A	A	A372A	A42A	0	0	0	0	0	0
42	372	A	C	A372C	A42C	-0.15	-0.22	-0.18	-1.32	-0.7	-1.01
42	372	A	D	A372D	A42D	-0.1	-0.09	-0.1	-0.2	-0.35	-0.28
42	372	A	E	A372E	A42E	0	0.01	0.01	0.09	0.07	0.08
42	372	A	F	A372F	A42F	-0.06	-0.12	-0.09	-0.49	-0.52	-0.51
42	372	A	G	A372G	A42G	0	0.01	0	-0.01	-0.01	-0.01
42	372	A	H	A372H	A42H	-0.16	-0.11	-0.13	-0.1	-0.67	-0.38
42	372	A	I	A372I	A42I	-0.15	-0.12	-0.13	-0.55	-0.82	-0.69
42	372	A	K	A372K	A42K	-0.12	0.02	-0.05	0.27	0.23	0.25
42	372	A	L	A372L	A42L	-0.19	-0.15	-0.17	-0.57	-0.75	-0.66
42	372	A	M	A372M	A42M	-0.07	0	-0.04	0	-0.19	-0.1
42	372	A	N	A372N	A42N	-0.18	-0.23	-0.2	-0.88	-0.93	-0.9
42	372	A	P	A372P	A42P	-0.14	-0.14	-0.14	-0.13	-0.31	-0.22
42	372	A	Q	A372Q	A42Q	-0.16	0	-0.08	0.06	0.34	0.2
42	372	A	R	A372R	A42R	0.03	0.03	0.03	0.12	-0.02	0.05
42	372	A	S	A372S	A42S	-0.22	-0.16	-0.19	-0.48	-0.43	-0.45
42	372	A	T	A372T	A42T	-0.13	-0.19	-0.16	-0.28	-0.28	-0.28
42	372	A	V	A372V	A42V	-0.18	-0.07	-0.12	-0.37	-0.61	-0.49
42	372	A	W	A372W	A42W	-0.14	-0.07	-0.1	-0.53	-0.52	-0.52
42	372	A	Y	A372Y	A42Y	-0.19	-0.17	-0.18	-0.82	-0.91	-0.87
42	372	A	*	A372*	A42*	NA	NA	NA	-4.64	-4.53	-4.59
43	373	S	A	S373A	S43A	-0.02	-0.03	-0.03	0.04	-0.03	0.01
43	373	S	C	S373C	S43C	-0.05	-0.09	-0.07	-0.23	-0.26	-0.24
43	373	S	D	S373D	S43D	-0.05	-0.02	-0.04	-0.17	-0.06	-0.12
43	373	S	E	S373E	S43E	-0.03	0.01	-0.01	0.1	0.09	0.09
43	373	S	F	S373F	S43F	-0.02	-0.03	-0.02	-0.16	-0.34	-0.25
43	373	S	G	S373G	S43G	-0.02	0	-0.01	-0.19	-0.23	-0.21
43	373	S	H	S373H	S43H	-0.02	0.01	-0.01	-0.08	0.14	0.03
43	373	S	I	S373I	S43I	-0.04	-0.01	-0.02	-0.07	0.03	-0.02
43	373	S	K	S373K	S43K	-0.06	-0.03	-0.04	0.57	0.13	0.35
43	373	S	L	S373L	S43L	0	-0.04	-0.02	-0.06	-0.01	-0.03
43	373	S	M	S373M	S43M	0	0.02	0.01	-0.06	-0.07	-0.06
43	373	S	N	S373N	S43N	-1.75	-0.38	-1.06	0.6	0.37	0.48
43	373	S	P	S373P	S43P	-0.09	-0.07	-0.08	-0.24	-0.19	-0.22
43	373	S	Q	S373Q	S43Q	0	0.1	0.05	0.1	0.15	0.12
43	373	S	R	S373R	S43R	-0.02	0	-0.01	0.09	0.01	0.05
43	373	S	S	S373S	S43S	0	0	0	0	0	0
43	373	S	T	S373T	S43T	0	0	0	0.01	0.09	0.05
43	373	S	V	S373V	S43V	-0.07	-0.07	-0.07	-0.11	-0.25	-0.18
43	373	S	W	S373W	S43W	-0.02	-0.07	-0.04	-0.12	-0.24	-0.18
43	373	S	Y	S373Y	S43Y	-0.01	0	-0.01	-0.07	-0.04	-0.06
43	373	S	*	S373*	S43*	NA	NA	NA	-4.64	-4.58	-4.61
44	374	F	A	F374A	F44A	-0.22	-0.36	-0.29	-0.97	-0.99	-0.98
44	374	F	C	F374C	F44C	-0.62	-0.61	-0.61	-1.52	-1.34	-1.43
44	374	F	D	F374D	F44D	-0.22	-0.26	-0.24	-0.5	-0.6	-0.55
44	374	F	E	F374E	F44E	-0.32	-0.32	-0.32	-1.13	-1.35	-1.24
44	374	F	F	F374F	F44F	0	0	0	0	0	0
44	374	F	G	F374G	F44G	-0.2	-0.29	-0.24	-1.24	-1.01	-1.13
44	374	F	H	F374H	F44H	-0.26	-0.22	-0.24	-0.47	-0.72	-0.6
44	374	F	I	F374I	F44I	-0.13	-0.17	-0.15	-0.49	-0.48	-0.48
44	374	F	K	F374K	F44K	-0.21	-0.34	-0.28	-1.41	-1.07	-1.24
44	374	F	L	F374L	F44L	-0.23	-0.28	-0.25	-0.82	-0.73	-0.77
44	374	F	M	F374M	F44M	-0.14	-0.3	-0.22	-0.91	-0.87	-0.89
44	374	F	N	F374N	F44N	-0.85	-1	-0.92	-0.36	-0.28	-0.32
44	374	F	P	F374P	F44P	-0.28	-0.37	-0.33	-1.06	-1.22	-1.14
44	374	F	Q	F374Q	F44Q	-0.29	-0.35	-0.32	-1	-0.75	-0.87
44	374	F	R	F374R	F44R	-0.34	-0.39	-0.36	-1.43	-1.28	-1.36
44	374	F	S	F374S	F44S	-0.33	-0.38	-0.35	-0.97	-1.23	-1.1
44	374	F	T	F374T	F44T	-0.29	-0.34	-0.32	-0.85	-0.9	-0.87
44	374	F	V	F374V	F44V	-0.34	-0.3	-0.32	-0.84	-0.87	-0.85
44	374	F	W	F374W	F44W	0.01	-0.04	-0.02	0.08	0.04	0.06
44	374	F	Y	F374Y	F44Y	-0.07	-0.05	-0.06	-0.13	-0.12	-0.12
44	374	F	*	F374*	F44*	NA	NA	NA	-4.65	-4.55	-4.6
45	375	S	A	S375A	S45A	-0.14	-0.12	-0.13	-0.42	-0.35	-0.38
45	375	S	C	S375C	S45C	-0.46	-0.54	-0.5	-1.09	-1.01	-1.05
45	375	S	D	S375D	S45D	-0.04	-0.04	-0.04	-0.08	-0.08	-0.08
45	375	S	E	S375E	S45E	-0.15	-0.06	-0.11	0.05	-0.11	-0.03
45	375	S	F	S375F	S45F	-0.56	-0.55	-0.55	-1.83	-1.79	-1.81
45	375	S	G	S375G	S45G	-0.2	-0.2	-0.2	-0.87	-0.76	-0.82
45	375	S	H	S375H	S45H	-0.12	-0.15	-0.13	-0.3	-0.38	-0.34
45	375	S	I	S375I	S45I	-0.67	-0.71	-0.69	-2.04	-1.94	-1.99
45	375	S	K	S375K	S45K	-0.18	-0.28	-0.23	-1.11	-0.86	-0.98
45	375	S	L	S375L	S45L	-0.56	-0.64	-0.6	-1.68	-1.57	-1.62
45	375	S	M	S375M	S45M	-0.4	-0.48	-0.44	-1.34	-1.14	-1.24
45	375	S	N	S375N	S45N	-0.08	-0.18	-0.13	-0.57	-0.83	-0.7
45	375	S	P	S375P	S45P	-0.31	-0.49	-0.4	-0.97	-1.23	-1.1
45	375	S	Q	S375Q	S45Q	-0.01	-0.06	-0.03	-0.46	-0.25	-0.36
45	375	S	R	S375R	S45R	-0.28	-0.46	-0.37	-1.01	-1.28	-1.15
45	375	S	S	S375S	S45S	0	0	0	0	0	0
45	375	S	T	S375T	S45T	-0.09	-0.04	-0.06	-0.27	-0.21	-0.24
45	375	S	V	S375V	S45V	-0.51	-0.59	-0.55	-1.74	-1.5	-1.62
45	375	S	W	S375W	S45W	-0.57	-0.49	-0.53	-1.66	-1.47	-1.56
45	375	S	Y	S375Y	S45Y	-0.27	-0.3	-0.29	-1.25	-0.89	-1.07
45	375	S	*	S375*	S45*	NA	NA	NA	-4.58	-4.57	-4.57
46	376	T	A	T376A	T46A	-0.23	-0.3	-0.26	-1.4	-0.81	-1.1
46	376	T	C	T376C	T46C	-0.21	-0.3	-0.25	-0.62	-1.05	-0.84
46	376	T	D	T376D	T46D	-1.71	-0.24	-0.98	-0.76	-0.91	-0.84
46	376	T	E	T376E	T46E	-0.08	-0.18	-0.13	-0.38	-0.66	-0.52
46	376	T	F	T376F	T46F	-0.11	-0.14	-0.12	-0.68	-0.46	-0.57
46	376	T	G	T376G	T46G	-0.6	-0.62	-0.61	-1.87	-1.66	-1.76
46	376	T	H	T376H	T46H	0.03	-0.06	-0.02	0.03	0.1	0.06
46	376	T	I	T376I	T46I	-0.06	-0.08	-0.07	-0.23	-0.38	-0.3
46	376	T	K	T376K	T46K	-0.03	-0.12	-0.08	-0.67	-0.56	-0.61
46	376	T	L	T376L	T46L	-0.03	-0.06	-0.04	-0.21	-0.15	-0.18
46	376	T	M	T376M	T46M	-0.11	-0.02	-0.06	-0.18	-0.13	-0.15
46	376	T	N	T376N	T46N	-0.22	-0.17	-0.19	-0.77	-0.64	-0.7
46	376	T	P	T376P	T46P	-0.83	-1.19	-1.01	-2.74	-2.52	-2.63
46	376	T	Q	T376Q	T46Q	-0.01	-0.02	-0.01	0.05	-0.13	-0.04
46	376	T	R	T376R	T46R	-0.07	-0.17	-0.12	-0.96	-1.12	-1.04
46	376	T	S	T376S	T46S	-0.08	-0.06	-0.07	-0.25	-0.19	-0.22
46	376	T	T	T376T	T46T	0	0	0	0	0	0
46	376	T	V	T376V	T46V	-0.09	-0.02	-0.06	-0.23	-0.2	-0.21
46	376	T	W	T376W	T46W	-0.04	-0.13	-0.09	-0.36	-0.38	-0.37
46	376	T	Y	T376Y	T46Y	-0.02	-0.16	-0.09	-0.05	-0.02	-0.04
46	376	T	*	T376*	T46*	NA	NA	NA	-4.53	-4.5	-4.51
47	377	F	A	F377A	F47A	-0.54	-0.64	-0.59	-2.02	-2.31	-2.17
47	377	F	C	F377C	F47C	-0.36	-0.44	-0.4	-1.2	-1.28	-1.24
47	377	F	D	F377D	F47D	-3.48	-4.55	-4.01	-2.76	-2.75	-2.75
47	377	F	E	F377E	F47E	-2.14	-2.1	-2.12	-3.31	-3.06	-3.19
47	377	F	F	F377F	F47F	0	0	0	0	0	0
47	377	F	G	F377G	F47G	-1.49	-2.25	-1.87	-2.95	-2.9	-2.93
47	377	F	H	F377H	F47H	-0.64	-0.6	-0.62	-2.42	-2.82	-2.62
47	377	F	I	F377I	F47I	-0.18	-0.14	-0.16	-0.5	-0.65	-0.57
47	377	F	K	F377K	F47K	-0.7	-0.72	-0.71	-2.5	-2.34	-2.42
47	377	F	L	F377L	F47L	-0.15	-0.26	-0.2	-0.72	-0.89	-0.8
47	377	F	M	F377M	F47M	-0.12	-1.27	-0.7	-0.39	-0.76	-0.58
47	377	F	N	F377N	F47N	-0.8	-0.89	-0.84	-2.44	-2.4	-2.42
47	377	F	P	F377P	F47P	0	-1.62	-0.81	-2.86	-1.5	-2.18
47	377	F	Q	F377Q	F47Q	-1.76	-0.98	-1.37	-3.04	-2.88	-2.96
47	377	F	R	F377R	F47R	-0.57	-0.71	-0.64	-3.04	-2.79	-2.92
47	377	F	S	F377S	F47S	-0.82	-0.84	-0.83	-2.35	-2.21	-2.28
47	377	F	T	F377T	F47T	-0.44	-0.45	-0.44	-1.53	-1.7	-1.61
47	377	F	V	F377V	F47V	-0.12	-0.18	-0.15	-0.35	-0.45	-0.4
47	377	F	W	F377W	F47W	-0.05	-0.09	-0.07	-0.29	-0.72	-0.5
47	377	F	Y	F377Y	F47Y	-0.18	-0.31	-0.24	-1.45	-1.28	-1.37
47	377	F	*	F377*	F47*	NA	NA	NA	-4.67	-4.56	-4.61
48	378	K	A	K378A	K48A	-0.07	-0.12	-0.1	-0.38	-0.43	-0.41
48	378	K	C	K378C	K48C	-0.05	-0.23	-0.14	-0.65	-0.76	-0.71
48	378	K	D	K378D	K48D	-0.02	-0.05	-0.03	-0.21	-0.37	-0.29
48	378	K	E	K378E	K48E	-0.02	-0.05	-0.04	-0.11	-0.08	-0.09
48	378	K	F	K378F	K48F	-0.48	-0.53	-0.5	-1.49	-1.65	-1.57
48	378	K	G	K378G	K48G	-0.85	-0.94	-0.89	-2.55	-2.41	-2.48
48	378	K	H	K378H	K48H	-0.2	-0.14	-0.17	-0.79	-0.57	-0.68
48	378	K	I	K378I	K48I	-0.11	-0.11	-0.11	-0.32	-0.37	-0.35
48	378	K	K	K378K	K48K	0	0	0	0	0	0
48	378	K	L	K378L	K48L	-0.04	-0.08	-0.06	-0.44	-0.58	-0.51
48	378	K	M	K378M	K48M	-0.13	-0.12	-0.13	-0.76	-0.55	-0.65
48	378	K	N	K378N	K48N	0.01	-0.05	-0.02	-0.29	-0.23	-0.26
48	378	K	P	K378P	K48P	-3.2	-4.84	-4.02	-2.82	-2.73	-2.77
48	378	K	Q	K378Q	K48Q	0.01	-0.03	-0.01	-0.11	-0.11	-0.11
48	378	K	R	K378R	K48R	0.03	0.13	0.08	0.07	0.24	0.16
48	378	K	S	K378S	K48S	-0.11	-0.12	-0.11	-0.6	-0.45	-0.52
48	378	K	T	K378T	K48T	-0.05	-0.28	-0.16	-0.68	-0.34	-0.51
48	378	K	V	K378V	K48V	-0.1	-0.09	-0.09	-0.34	-0.5	-0.42
48	378	K	W	K378W	K48W	-0.51	-0.69	-0.6	-2.04	-1.88	-1.96
48	378	K	Y	K378Y	K48Y	-0.36	-0.48	-0.42	-1.18	-1.45	-1.31
48	378	K	*	K378*	K48*	NA	NA	NA	-4.58	-4.49	-4.53
49	379	C	A	C379A	C49A	-1.08	-1.81	-1.44	-3.14	-2.92	-3.03
49	379	C	C	C379C	C49C	0	0	0	0	0	0
49	379	C	D	C379D	C49D	-4.76	-4.82	-4.79	-2.89	-2.85	-2.87
49	379	C	E	C379E	C49E	-4.15	-3.97	-4.06	-3.1	-2.95	-3.02
49	379	C	F	C379F	C49F	-0.61	-0.7	-0.65	-2.92	-2.2	-2.56
49	379	C	G	C379G	C49G	-4.32	-4.7	-4.51	-3.01	-2.91	-2.96
49	379	C	H	C379H	C49H	-3.14	-1.86	-2.5	-2.99	-2.93	-2.96
49	379	C	I	C379I	C49I	-1.45	-1.03	-1.24	-3	-2.62	-2.81
49	379	C	K	C379K	C49K	-4.56	-4.84	-4.7	-3.13	-2.9	-3.02
49	379	C	L	C379L	C49L	-0.91	-1.03	-0.97	-2.64	-2.58	-2.61
49	379	C	M	C379M	C49M	-0.84	-1.1	-0.97	-2.92	-2.78	-2.85
49	379	C	N	C379N	C49N	-4.73	-1.9	-3.32	-3	-2.91	-2.95
49	379	C	P	C379P	C49P	-3.66	-3.67	-3.66	-2.96	-2.78	-2.87
49	379	C	Q	C379Q	C49Q	-2.32	-3.64	-2.98	-2.92	-2.79	-2.85
49	379	C	R	C379R	C49R	-3.77	-4.48	-4.12	-3.03	-2.91	-2.97
49	379	C	S	C379S	C49S	-1.67	-1.54	-1.61	-3	-2.89	-2.94
49	379	C	T	C379T	C49T	-0.78	-1.02	-0.9	-3.05	-2.82	-2.93
49	379	C	V	C379V	C49V	-0.8	-0.88	-0.84	-2.57	-2.55	-2.56
49	379	C	W	C379W	C49W	-0.47	-0.44	-0.46	-1.73	-1.97	-1.85
49	379	C	Y	C379Y	C49Y	-1.01	-1.09	-1.05	-3.01	-2.88	-2.95
49	379	C	*	C379*	C49*	NA	NA	NA	-4.64	-4.47	-4.56
50	380	Y	A	Y380A	Y50A	-2.39	-1.4	-1.9	-2.9	-2.72	-2.81
50	380	Y	C	Y380C	Y50C	-1.45	-1.29	-1.37	-2.65	-2.63	-2.64
50	380	Y	D	Y380D	Y50D	-4.18	-1.92	-3.05	-2.93	-2.75	-2.84
50	380	Y	E	Y380E	Y50E	-2.21	-1.39	-1.8	-2.97	-2.8	-2.88
50	380	Y	F	Y380F	Y50F	0.02	-0.1	-0.04	-0.26	-0.63	-0.45
50	380	Y	G	Y380G	Y50G	-4.2	-4.03	-4.12	-2.89	-2.67	-2.78
50	380	Y	H	Y380H	Y50H	-0.5	-0.57	-0.53	-1.88	-1.85	-1.86
50	380	Y	I	Y380I	Y50I	-0.6	-0.86	-0.73	-2.38	-2.16	-2.27
50	380	Y	K	Y380K	Y50K	-1.37	-1.69	-1.53	-2.81	-2.77	-2.79
50	380	Y	L	Y380L	Y50L	-1.33	-1.72	-1.53	-2.73	-2.65	-2.69
50	380	Y	M	Y380M	Y50M	-1.01	-1.13	-1.07	-2.98	-2.51	-2.74
50	380	Y	N	Y380N	Y50N	-1.55	-1.44	-1.49	-2.89	-2.71	-2.8
50	380	Y	P	Y380P	Y50P	-4.76	-4.84	-4.8	-2.94	-2.69	-2.81
50	380	Y	Q	Y380Q	Y50Q	-1.29	-1.54	-1.42	-2.7	-2.53	-2.61
50	380	Y	R	Y380R	Y50R	-1.28	-1.39	-1.34	-2.89	-2.79	-2.84
50	380	Y	S	Y380S	Y50S	-1.09	-1.24	-1.17	-2.67	-2.63	-2.65
50	380	Y	T	Y380T	Y50T	-0.6	-0.95	-0.77	-2.49	-2.42	-2.46
50	380	Y	V	Y380V	Y50V	-0.82	-1.09	-0.95	-2.59	-2.56	-2.57
50	380	Y	W	Y380W	Y50W	-0.07	-0.08	-0.08	-0.24	-0.23	-0.24
50	380	Y	Y	Y380Y	Y50Y	0	0	0	0	0	0
50	380	Y	*	Y380*	Y50*	NA	NA	NA	-4.6	-4.54	-4.57
51	381	G	A	G381A	G51A	-0.47	-0.57	-0.52	-1.58	-1.73	-1.65
51	381	G	C	G381C	G51C	-0.7	-0.7	-0.7	-2.05	-1.93	-1.99
51	381	G	D	G381D	G51D	-0.52	-0.57	-0.55	-1.82	-1.81	-1.82
51	381	G	E	G381E	G51E	-0.55	-0.53	-0.54	-2.02	-1.92	-1.97
51	381	G	F	G381F	G51F	-0.77	-0.84	-0.81	-2.43	-2.21	-2.32
51	381	G	G	G381G	G51G	0	0	0	0	0	0
51	381	G	H	G381H	G51H	-0.14	-0.16	-0.15	-1.05	-0.49	-0.77
51	381	G	I	G381I	G51I	-0.8	-0.91	-0.86	-2.38	-2.3	-2.34
51	381	G	K	G381K	G51K	-0.02	-0.12	-0.07	-0.44	-0.46	-0.45
51	381	G	L	G381L	G51L	-0.58	-0.72	-0.65	-2.06	-2.02	-2.04
51	381	G	M	G381M	G51M	-0.54	-0.62	-0.58	-1.64	-1.91	-1.78
51	381	G	N	G381N	G51N	-0.02	-0.01	-0.02	-0.05	-0.01	-0.03
51	381	G	P	G381P	G51P	-0.92	-1.01	-0.97	-2.38	-2.4	-2.39
51	381	G	Q	G381Q	G51Q	-0.11	-0.13	-0.12	-0.53	-1.18	-0.85
51	381	G	R	G381R	G51R	0	-0.05	-0.03	-0.21	-0.25	-0.23
51	381	G	S	G381S	G51S	-0.27	-0.28	-0.27	-1.04	-0.97	-1
51	381	G	T	G381T	G51T	-0.52	-0.55	-0.53	-1.84	-1.68	-1.76
51	381	G	V	G381V	G51V	-0.67	-0.74	-0.7	-2.11	-2.07	-2.09
51	381	G	W	G381W	G51W	-0.7	-1.04	-0.87	-2.4	-2.36	-2.38
51	381	G	Y	G381Y	G51Y	-0.74	-0.83	-0.79	-2.48	-2.22	-2.35
51	381	G	*	G381*	G51*	NA	NA	NA	-4.62	-4.48	-4.55
52	382	V	A	V382A	V52A	-0.25	-0.26	-0.26	-1.53	-1.24	-1.39
52	382	V	C	V382C	V52C	-0.09	-0.04	-0.06	-0.48	-0.4	-0.44
52	382	V	D	V382D	V52D	-0.56	-0.68	-0.62	-2.48	-2.07	-2.28
52	382	V	E	V382E	V52E	-0.44	-0.61	-0.52	-2.21	-1.37	-1.79
52	382	V	F	V382F	V52F	-0.01	-0.01	-0.01	-0.26	0.03	-0.11
52	382	V	G	V382G	V52G	-0.69	-0.68	-0.68	-2.37	-2.2	-2.29
52	382	V	H	V382H	V52H	-0.35	-0.28	-0.32	-1.56	-1.9	-1.73
52	382	V	I	V382I	V52I	0.05	-0.05	0	-0.08	-0.07	-0.07
52	382	V	K	V382K	V52K	-0.47	-0.58	-0.52	-2.11	-1.89	-2
52	382	V	L	V382L	V52L	-0.05	-0.04	-0.05	-0.28	-0.22	-0.25
52	382	V	M	V382M	V52M	-0.12	-0.16	-0.14	-0.39	-0.57	-0.48
52	382	V	N	V382N	V52N	-0.57	-0.55	-0.56	-1.96	-2.11	-2.03
52	382	V	P	V382P	V52P	-0.4	-0.43	-0.42	-1.8	-1.79	-1.8
52	382	V	Q	V382Q	V52Q	-0.58	-0.55	-0.56	-2.02	-2.16	-2.09
52	382	V	R	V382R	V52R	-0.65	-1.08	-0.86	-2.17	-2.26	-2.21
52	382	V	S	V382S	V52S	-0.54	-0.56	-0.55	-1.96	-1.87	-1.92
52	382	V	T	V382T	V52T	-0.11	-0.12	-0.11	-0.96	-0.83	-0.9
52	382	V	V	V382V	V52V	0	0	0	0	0	0
52	382	V	W	V382W	V52W	-0.38	-0.32	-0.35	-1.27	-1.5	-1.39
52	382	V	Y	V382Y	V52Y	-0.13	-0.15	-0.14	-1	-0.64	-0.82
52	382	V	*	V382*	V52*	NA	NA	NA	-4.5	-4.24	-4.37
53	383	S	A	S383A	S53A	0	-0.02	-0.01	0.01	-0.23	-0.11
53	383	S	C	S383C	S53C	-0.15	-0.14	-0.14	-0.3	-0.49	-0.39
53	383	S	D	S383D	S53D	0	0.04	0.02	0.14	0.58	0.36
53	383	S	E	S383E	S53E	0.03	0.14	0.09	NA	0.19	0.19
53	383	S	F	S383F	S53F	-0.13	-0.14	-0.14	-1.11	-1.02	-1.06
53	383	S	G	S383G	S53G	-0.12	-0.14	-0.13	-1.13	-0.94	-1.03
53	383	S	H	S383H	S53H	-0.06	-0.1	-0.08	-0.14	-0.03	-0.09
53	383	S	I	S383I	S53I	0.11	-0.01	0.05	-0.13	-0.19	-0.16
53	383	S	K	S383K	S53K	0	0.03	0.01	-0.05	-0.12	-0.09
53	383	S	L	S383L	S53L	-0.07	-0.06	-0.07	-0.21	-0.25	-0.23
53	383	S	M	S383M	S53M	-0.02	-0.06	-0.04	-0.35	-0.59	-0.47
53	383	S	N	S383N	S53N	0	0	0	0.47	-0.02	0.22
53	383	S	P	S383P	S53P	-0.04	-0.13	-0.08	-0.3	-0.31	-0.31
53	383	S	Q	S383Q	S53Q	-0.09	-0.01	-0.05	-0.08	0.22	0.07
53	383	S	R	S383R	S53R	-0.07	-0.06	-0.06	-0.52	-0.64	-0.58
53	383	S	S	S383S	S53S	0	0	0	0	0	0
53	383	S	T	S383T	S53T	0.06	0.07	0.06	-0.03	-0.09	-0.06
53	383	S	V	S383V	S53V	-0.03	0.01	-0.01	-0.06	-0.08	-0.07
53	383	S	W	S383W	S53W	-0.2	-0.19	-0.2	-1.1	-1.17	-1.14
53	383	S	Y	S383Y	S53Y	-0.02	-0.12	-0.07	-1.05	-0.76	-0.91
53	383	S	*	S383*	S53*	NA	NA	NA	-4.18	-4.52	-4.35
54	384	P	A	P384A	P54A	0	0.02	0.01	-0.03	0.1	0.03
54	384	P	C	P384C	P54C	-0.14	-0.19	-0.16	-1.65	-1.28	-1.47
54	384	P	D	P384D	P54D	-0.1	-0.17	-0.14	-1.79	-1.17	-1.48
54	384	P	E	P384E	P54E	-0.03	-0.02	-0.02	-0.11	-0.08	-0.1
54	384	P	F	P384F	P54F	0.03	0	0.02	-0.14	-0.72	-0.43
54	384	P	G	P384G	P54G	-0.21	-0.13	-0.17	-0.82	-0.39	-0.6
54	384	P	H	P384H	P54H	-0.08	0.01	-0.03	-0.31	-0.28	-0.29
54	384	P	I	P384I	P54I	0.02	0.02	0.02	-0.15	0.02	-0.07
54	384	P	K	P384K	P54K	0.04	0.03	0.04	0.24	0.12	0.18
54	384	P	L	P384L	P54L	-0.02	0.04	0.01	-0.03	-0.04	-0.03
54	384	P	M	P384M	P54M	0	-0.05	-0.02	0	0.12	0.06
54	384	P	N	P384N	P54N	-0.12	-0.24	-0.18	-0.54	-0.55	-0.55
54	384	P	P	P384P	P54P	0	0	0	0	0	0
54	384	P	Q	P384Q	P54Q	0.09	-0.03	0.03	-0.09	-0.11	-0.1
54	384	P	R	P384R	P54R	-0.03	0.1	0.03	-0.04	0.01	-0.02
54	384	P	S	P384S	P54S	-0.08	-0.1	-0.09	-0.41	-0.36	-0.38
54	384	P	T	P384T	P54T	-0.12	0.02	-0.05	-0.37	-0.32	-0.35
54	384	P	V	P384V	P54V	0.04	0.02	0.03	-0.12	-0.1	-0.11
54	384	P	W	P384W	P54W	0	0.06	0.03	-0.08	-0.15	-0.11
54	384	P	Y	P384Y	P54Y	-0.08	-0.05	-0.06	-0.52	-0.27	-0.39
54	384	P	*	P384*	P54*	NA	NA	NA	-4.59	-4.53	-4.56
55	385	T	A	T385A	T55A	0	0	0	-0.04	-0.02	-0.03
55	385	T	C	T385C	T55C	-0.2	-0.32	-0.26	-0.3	-0.55	-0.43
55	385	T	D	T385D	T55D	-0.03	0.02	-0.01	0.28	0.14	0.21
55	385	T	E	T385E	T55E	0.07	0.05	0.06	0.42	0.14	0.28
55	385	T	F	T385F	T55F	0	-0.02	-0.01	-0.15	-0.15	-0.15
55	385	T	G	T385G	T55G	0	-0.04	-0.02	-0.1	-0.08	-0.09
55	385	T	H	T385H	T55H	0.05	-0.03	0.01	-0.02	-0.01	-0.02
55	385	T	I	T385I	T55I	-0.03	-0.05	-0.04	-0.18	-0.36	-0.27
55	385	T	K	T385K	T55K	-0.08	-0.01	-0.04	0.17	-0.03	0.07
55	385	T	L	T385L	T55L	-0.02	0	-0.01	-0.06	-0.04	-0.05
55	385	T	M	T385M	T55M	0	0.01	0.01	-0.01	-0.15	-0.08
55	385	T	N	T385N	T55N	-0.01	0.04	0.01	0.02	0.05	0.03
55	385	T	P	T385P	T55P	-0.04	-0.04	-0.04	-0.66	-0.54	-0.6
55	385	T	Q	T385Q	T55Q	0.02	0.04	0.03	0.05	0.01	0.03
55	385	T	R	T385R	T55R	0.36	0.03	0.19	0.04	-0.08	-0.02
55	385	T	S	T385S	T55S	0	-0.01	-0.01	-0.02	0.02	0
55	385	T	T	T385T	T55T	0	0	0	0	0	0
55	385	T	V	T385V	T55V	-0.06	-0.03	-0.04	-0.45	-0.36	-0.4
55	385	T	W	T385W	T55W	-0.02	-0.04	-0.03	-0.31	-0.12	-0.21
55	385	T	Y	T385Y	T55Y	0.03	-0.03	0	-0.02	-0.01	-0.02
55	385	T	*	T385*	T55*	NA	NA	NA	-4.56	-4.53	-4.54
56	386	K	A	K386A	K56A	-0.05	-0.02	-0.03	0.1	0.01	0.05
56	386	K	C	K386C	K56C	-0.18	-0.17	-0.18	-0.52	-0.34	-0.43
56	386	K	D	K386D	K56D	-0.09	-0.04	-0.06	0.11	0.18	0.15
56	386	K	E	K386E	K56E	0.02	0.02	0.02	0.19	0.17	0.18
56	386	K	F	K386F	K56F	-0.24	-0.2	-0.22	-0.97	-1.15	-1.06
56	386	K	G	K386G	K56G	-0.08	-0.04	-0.06	-0.26	-0.17	-0.21
56	386	K	H	K386H	K56H	0.01	0.01	0.01	-0.11	-0.13	-0.12
56	386	K	I	K386I	K56I	-0.1	-0.07	-0.08	-0.56	-0.29	-0.43
56	386	K	K	K386K	K56K	0	0	0	0	0	0
56	386	K	L	K386L	K56L	-0.06	-0.08	-0.07	-0.47	-0.33	-0.4
56	386	K	M	K386M	K56M	-0.03	-0.06	-0.05	-0.18	-0.1	-0.14
56	386	K	N	K386N	K56N	0	0.08	0.04	-0.08	-0.17	-0.13
56	386	K	P	K386P	K56P	-0.48	-0.6	-0.54	-1.66	-1.89	-1.77
56	386	K	Q	K386Q	K56Q	0.04	-0.02	0.01	0.16	0.03	0.09
56	386	K	R	K386R	K56R	-0.09	-0.03	-0.06	-0.13	-0.13	-0.13
56	386	K	S	K386S	K56S	0.03	0.04	0.04	-0.06	-0.03	-0.04
56	386	K	T	K386T	K56T	0.02	-0.04	-0.01	-0.11	-0.09	-0.1
56	386	K	V	K386V	K56V	-0.08	-0.09	-0.08	-0.45	-0.44	-0.44
56	386	K	W	K386W	K56W	-0.39	-0.44	-0.42	-1.69	-1.31	-1.5
56	386	K	Y	K386Y	K56Y	-0.11	-0.15	-0.13	-0.66	-0.84	-0.75
56	386	K	*	K386*	K56*	NA	NA	NA	-4.59	-4.55	-4.57
57	387	L	A	L387A	L57A	-0.49	-0.53	-0.51	-1.77	-1.93	-1.85
57	387	L	C	L387C	L57C	-0.69	-0.6	-0.64	-1.86	-1.68	-1.77
57	387	L	D	L387D	L57D	-0.52	-0.57	-0.54	-1.84	-1.82	-1.83
57	387	L	E	L387E	L57E	-0.45	-0.59	-0.52	-1.82	-1.77	-1.79
57	387	L	F	L387F	L57F	-0.25	-0.37	-0.31	-1.11	-1.12	-1.11
57	387	L	G	L387G	L57G	-0.52	-0.6	-0.56	-1.63	-2.12	-1.88
57	387	L	H	L387H	L57H	-0.58	-0.74	-0.66	-1.77	-2.1	-1.94
57	387	L	I	L387I	L57I	-0.18	-0.16	-0.17	-0.6	-0.56	-0.58
57	387	L	K	L387K	L57K	-0.62	-0.7	-0.66	-1.94	-1.97	-1.95
57	387	L	L	L387L	L57L	0	0	0	0	0	0
57	387	L	M	L387M	L57M	-0.11	-0.16	-0.13	-0.93	-0.73	-0.83
57	387	L	N	L387N	L57N	-0.52	-0.64	-0.58	-1.86	-1.97	-1.92
57	387	L	P	L387P	L57P	-0.57	-0.7	-0.64	-2	-1.82	-1.91
57	387	L	Q	L387Q	L57Q	-0.41	-0.65	-0.53	-1.86	-1.25	-1.55
57	387	L	R	L387R	L57R	-0.63	-0.77	-0.7	-2.11	-2.01	-2.06
57	387	L	S	L387S	L57S	-0.55	-0.62	-0.59	-1.9	-1.77	-1.84
57	387	L	T	L387T	L57T	-0.48	-0.64	-0.56	-1.99	-1.62	-1.8
57	387	L	V	L387V	L57V	-0.43	-0.42	-0.43	-1.47	-1.33	-1.4
57	387	L	W	L387W	L57W	-0.21	-0.32	-0.26	-1.48	-1.19	-1.33
57	387	L	Y	L387Y	L57Y	-0.57	-0.57	-0.57	-1.93	-2.05	-1.99
57	387	L	*	L387*	L57*	NA	NA	NA	-4.6	-4.53	-4.57
58	388	N	A	N388A	N58A	-0.06	-0.08	-0.07	-0.26	-0.5	-0.38
58	388	N	C	N388C	N58C	-0.36	-0.29	-0.33	-1.46	-0.87	-1.17
58	388	N	D	N388D	N58D	0.05	0.01	0.03	-0.07	-0.17	-0.12
58	388	N	E	N388E	N58E	-0.05	-0.14	-0.09	-0.32	-0.42	-0.37
58	388	N	F	N388F	N58F	-0.38	-0.38	-0.38	-1.34	-1.2	-1.27
58	388	N	G	N388G	N58G	-0.05	-0.07	-0.06	-0.52	-0.35	-0.43
58	388	N	H	N388H	N58H	-0.09	-0.09	-0.09	-0.24	-0.32	-0.28
58	388	N	I	N388I	N58I	-0.28	-0.3	-0.29	-0.92	-1.19	-1.05
58	388	N	K	N388K	N58K	-0.1	-0.17	-0.14	-0.27	-0.24	-0.26
58	388	N	L	N388L	N58L	-0.23	-0.31	-0.27	-0.92	-0.96	-0.94
58	388	N	M	N388M	N58M	0.02	-0.15	-0.07	-0.61	-0.4	-0.51
58	388	N	N	N388N	N58N	0	0	0	0	0	0
58	388	N	P	N388P	N58P	-0.03	-0.05	-0.04	-0.15	-0.15	-0.15
58	388	N	Q	N388Q	N58Q	-0.06	-0.05	-0.05	-0.15	-0.2	-0.18
58	388	N	R	N388R	N58R	-0.04	-0.11	-0.07	-0.58	-0.39	-0.49
58	388	N	S	N388S	N58S	-0.07	-0.09	-0.08	-0.28	-0.27	-0.27
58	388	N	T	N388T	N58T	-0.1	-0.18	-0.14	-0.47	-0.56	-0.52
58	388	N	V	N388V	N58V	-0.09	-0.23	-0.16	-1	-0.62	-0.81
58	388	N	W	N388W	N58W	-0.3	-0.38	-0.34	-1.42	-1.24	-1.33
58	388	N	Y	N388Y	N58Y	-0.29	-0.36	-0.32	-1.16	-1.38	-1.27
58	388	N	*	N388*	N58*	NA	NA	NA	-4.2	-4.58	-4.39
59	389	D	A	D389A	D59A	-0.15	-0.04	-0.1	-0.66	-0.42	-0.54
59	389	D	C	D389C	D59C	-0.15	-0.17	-0.16	-0.72	-0.68	-0.7
59	389	D	D	D389D	D59D	0	0	0	0	0	0
59	389	D	E	D389E	D59E	0.04	0.03	0.03	0.15	0.07	0.11
59	389	D	F	D389F	D59F	-0.07	-0.17	-0.12	-0.57	-0.82	-0.69
59	389	D	G	D389G	D59G	-0.04	-0.05	-0.05	-0.29	-0.38	-0.33
59	389	D	H	D389H	D59H	-0.01	-0.05	-0.03	-0.09	-0.25	-0.17
59	389	D	I	D389I	D59I	-0.41	-0.4	-0.4	-1.55	-1.85	-1.7
59	389	D	K	D389K	D59K	-0.02	-0.11	-0.07	-0.29	-0.36	-0.32
59	389	D	L	D389L	D59L	-0.14	-0.26	-0.2	-0.99	-1	-1
59	389	D	M	D389M	D59M	-0.17	-0.13	-0.15	-0.63	-0.59	-0.61
59	389	D	N	D389N	D59N	-0.05	-0.05	-0.05	-0.21	-0.22	-0.21
59	389	D	P	D389P	D59P	-0.49	-0.43	-0.46	-1.39	-1.25	-1.32
59	389	D	Q	D389Q	D59Q	-0.03	0	-0.02	-0.01	-0.07	-0.04
59	389	D	R	D389R	D59R	-0.04	-0.11	-0.08	-0.33	-0.37	-0.35
59	389	D	S	D389S	D59S	0.03	0.04	0.04	-0.08	-0.06	-0.07
59	389	D	T	D389T	D59T	0.01	-0.04	-0.02	-0.11	-0.12	-0.12
59	389	D	V	D389V	D59V	-0.27	-0.31	-0.29	-1.29	-1.07	-1.18
59	389	D	W	D389W	D59W	-0.14	-0.36	-0.25	-0.71	-0.83	-0.77
59	389	D	Y	D389Y	D59Y	-0.04	-0.04	-0.04	-0.63	-0.36	-0.5
59	389	D	*	D389*	D59*	NA	NA	NA	-4.62	-4.54	-4.58
60	390	L	A	L390A	L60A	-0.04	-0.05	-0.05	-0.38	-0.42	-0.4
60	390	L	C	L390C	L60C	-0.12	-0.03	-0.07	-0.4	-0.46	-0.43
60	390	L	D	L390D	L60D	-0.22	-0.32	-0.27	-0.85	-1.15	-1
60	390	L	E	L390E	L60E	-0.02	-0.06	-0.04	-0.69	-0.39	-0.54
60	390	L	F	L390F	L60F	-0.06	-0.02	-0.04	-0.28	-0.45	-0.36
60	390	L	G	L390G	L60G	-0.03	-0.15	-0.09	-0.61	-0.5	-0.55
60	390	L	H	L390H	L60H	-0.09	-0.04	-0.06	-0.34	-0.24	-0.29
60	390	L	I	L390I	L60I	-0.06	-0.05	-0.06	-0.34	-0.29	-0.32
60	390	L	K	L390K	L60K	-0.07	-0.05	-0.06	-0.41	-0.6	-0.5
60	390	L	L	L390L	L60L	0	0	0	0	0	0
60	390	L	M	L390M	L60M	-0.02	0.05	0.02	0.02	0.04	0.03
60	390	L	N	L390N	L60N	-0.09	-0.09	-0.09	-0.43	-0.73	-0.58
60	390	L	P	L390P	L60P	-0.42	-0.44	-0.43	-1.2	-1.3	-1.25
60	390	L	Q	L390Q	L60Q	-0.13	-0.02	-0.07	-0.16	-0.15	-0.16
60	390	L	R	L390R	L60R	-0.09	-0.08	-0.08	-0.68	-0.51	-0.59
60	390	L	S	L390S	L60S	-0.11	-0.13	-0.12	-0.39	-0.43	-0.41
60	390	L	T	L390T	L60T	-0.1	-0.14	-0.12	-0.31	-0.34	-0.33
60	390	L	V	L390V	L60V	-0.07	-0.13	-0.1	-0.43	-0.4	-0.42
60	390	L	W	L390W	L60W	-0.12	-0.19	-0.16	-0.92	-0.68	-0.8
60	390	L	Y	L390Y	L60Y	0.02	0.01	0.01	0.2	0.2	0.2
60	390	L	*	L390*	L60*	NA	NA	NA	-4.63	-4.57	-4.6
61	391	C	A	C391A	C61A	-0.06	-0.1	-0.08	-0.13	-0.11	-0.12
61	391	C	C	C391C	C61C	0	0	0	0	0	0
61	391	C	D	C391D	C61D	-0.16	-0.08	-0.12	-0.14	-0.18	-0.16
61	391	C	E	C391E	C61E	-0.07	-0.08	-0.07	-0.06	0.04	-0.01
61	391	C	F	C391F	C61F	-0.15	-0.18	-0.16	-0.59	-0.54	-0.56
61	391	C	G	C391G	C61G	-0.18	-0.13	-0.15	-0.49	-0.65	-0.57
61	391	C	H	C391H	C61H	-0.05	-0.04	-0.05	-0.11	-0.18	-0.14
61	391	C	I	C391I	C61I	-0.11	-0.15	-0.13	-0.28	-0.32	-0.3
61	391	C	K	C391K	C61K	-0.06	-0.07	-0.06	-0.03	-0.03	-0.03
61	391	C	L	C391L	C61L	-0.1	-0.13	-0.12	-0.4	-0.38	-0.39
61	391	C	M	C391M	C61M	-0.11	-0.12	-0.12	-0.35	-0.29	-0.32
61	391	C	N	C391N	C61N	-0.06	-0.08	-0.07	0.05	0.34	0.2
61	391	C	P	C391P	C61P	-0.03	-0.1	-0.07	-0.21	-0.35	-0.28
61	391	C	Q	C391Q	C61Q	-0.04	-0.01	-0.02	-0.04	0.02	-0.01
61	391	C	R	C391R	C61R	-0.08	-0.07	-0.07	-0.1	-0.04	-0.07
61	391	C	S	C391S	C61S	-0.09	-0.1	-0.09	-0.14	-0.17	-0.15
61	391	C	T	C391T	C61T	-0.09	-0.07	-0.08	-0.1	-0.18	-0.14
61	391	C	V	C391V	C61V	-0.09	-0.1	-0.09	-0.13	-0.14	-0.13
61	391	C	W	C391W	C61W	-0.17	-0.17	-0.17	-0.6	-0.58	-0.59
61	391	C	Y	C391Y	C61Y	-0.12	-0.14	-0.13	-0.39	-0.56	-0.47
61	391	C	*	C391*	C61*	NA	NA	NA	-4.59	-4.52	-4.56
62	392	F	A	F392A	F62A	-0.02	-0.03	-0.02	0.12	-0.07	0.02
62	392	F	C	F392C	F62C	-0.03	-0.04	-0.04	-0.09	-0.21	-0.15
62	392	F	D	F392D	F62D	-0.26	-0.37	-0.32	-1.65	-1.2	-1.42
62	392	F	E	F392E	F62E	-0.36	-0.36	-0.36	-1.48	-1.48	-1.48
62	392	F	F	F392F	F62F	0	0	0	0	0	0
62	392	F	G	F392G	F62G	-0.28	-0.27	-0.27	-1.03	-0.98	-1.01
62	392	F	H	F392H	F62H	-0.06	-0.16	-0.11	-0.86	-0.59	-0.72
62	392	F	I	F392I	F62I	-0.03	-0.07	-0.05	-0.07	-0.06	-0.07
62	392	F	K	F392K	F62K	-0.34	-0.34	-0.34	-1.54	-1.14	-1.34
62	392	F	L	F392L	F62L	-0.06	-0.09	-0.08	-0.3	-0.15	-0.23
62	392	F	M	F392M	F62M	-0.07	-0.08	-0.08	-0.15	-0.09	-0.12
62	392	F	N	F392N	F62N	-0.14	-0.29	-0.21	-0.94	-1	-0.97
62	392	F	P	F392P	F62P	-0.03	-0.02	-0.03	-0.22	-0.46	-0.34
62	392	F	Q	F392Q	F62Q	-0.29	-0.18	-0.23	-1	-1.14	-1.07
62	392	F	R	F392R	F62R	-0.39	-0.41	-0.4	-1.45	-1.32	-1.39
62	392	F	S	F392S	F62S	-0.08	-0.12	-0.11	-0.5	-0.51	-0.51
62	392	F	T	F392T	F62T	0	-0.02	-0.01	-0.18	-0.09	-0.13
62	392	F	V	F392V	F62V	-0.01	0	0	-0.04	0.06	0.01
62	392	F	W	F392W	F62W	0	0.05	0.02	0.45	0.06	0.26
62	392	F	Y	F392Y	F62Y	0.04	-0.01	0.02	-0.09	0	-0.04
62	392	F	*	F392*	F62*	NA	NA	NA	-4.61	-4.55	-4.58
63	393	T	A	T393A	T63A	0.02	0.04	0.03	-0.02	-0.21	-0.11
63	393	T	C	T393C	T63C	-0.11	-0.17	-0.14	-0.59	-0.72	-0.66
63	393	T	D	T393D	T63D	-0.04	-0.07	-0.06	-0.3	-0.25	-0.27
63	393	T	E	T393E	T63E	-0.01	-0.03	-0.02	-0.15	-0.4	-0.28
63	393	T	F	T393F	T63F	-0.16	-0.26	-0.21	-1.29	-1.26	-1.27
63	393	T	G	T393G	T63G	-0.08	-0.14	-0.11	-0.26	-0.36	-0.31
63	393	T	H	T393H	T63H	-0.04	-0.09	-0.07	-0.31	-0.29	-0.3
63	393	T	I	T393I	T63I	-0.06	-0.11	-0.09	-0.48	-0.46	-0.47
63	393	T	K	T393K	T63K	-0.04	-0.01	-0.03	-0.04	0.01	-0.01
63	393	T	L	T393L	T63L	-0.11	-0.15	-0.13	-0.54	-0.57	-0.56
63	393	T	M	T393M	T63M	-0.12	-0.16	-0.14	-0.38	-1.13	-0.75
63	393	T	N	T393N	T63N	-0.02	-0.03	-0.03	-0.12	-0.2	-0.16
63	393	T	P	T393P	T63P	-0.14	-0.19	-0.16	-1.26	-1.48	-1.37
63	393	T	Q	T393Q	T63Q	-0.03	-0.07	-0.05	0.04	-0.19	-0.08
63	393	T	R	T393R	T63R	-0.05	-0.04	-0.05	-0.21	-0.14	-0.18
63	393	T	S	T393S	T63S	-0.06	0.06	0	-0.06	-0.05	-0.05
63	393	T	T	T393T	T63T	0	0	0	0	0	0
63	393	T	V	T393V	T63V	-0.05	-0.11	-0.08	-0.26	-0.29	-0.28
63	393	T	W	T393W	T63W	-0.31	-0.42	-0.37	-1.29	-1.69	-1.49
63	393	T	Y	T393Y	T63Y	-0.08	-0.1	-0.09	-0.35	-0.51	-0.43
63	393	T	*	T393*	T63*	NA	NA	NA	-4.58	-4.54	-4.56
64	394	N	A	N394A	N64A	0.01	0.01	0.01	-0.07	0.05	-0.01
64	394	N	C	N394C	N64C	-0.05	-0.16	-0.1	-0.13	-0.21	-0.17
64	394	N	D	N394D	N64D	-0.12	-0.03	-0.08	-0.63	-0.17	-0.4
64	394	N	E	N394E	N64E	-0.01	-0.04	-0.02	-0.05	-0.08	-0.06
64	394	N	F	N394F	N64F	-0.05	-0.08	-0.07	-0.26	-0.27	-0.26
64	394	N	G	N394G	N64G	-0.06	-0.11	-0.08	-0.53	-0.32	-0.42
64	394	N	H	N394H	N64H	0.04	-0.05	0	0.04	-0.08	-0.02
64	394	N	I	N394I	N64I	-0.14	-0.11	-0.13	-0.42	-0.44	-0.43
64	394	N	K	N394K	N64K	-0.08	-0.12	-0.1	-0.35	-0.39	-0.37
64	394	N	L	N394L	N64L	-0.09	-0.14	-0.12	-0.5	-0.45	-0.48
64	394	N	M	N394M	N64M	-0.05	-0.05	-0.05	-0.41	-0.33	-0.37
64	394	N	N	N394N	N64N	0	0	0	0	0	0
64	394	N	P	N394P	N64P	-0.06	-0.09	-0.08	-0.46	-0.5	-0.48
64	394	N	Q	N394Q	N64Q	-0.01	-0.1	-0.06	-0.36	-0.22	-0.29
64	394	N	R	N394R	N64R	-0.06	-0.09	-0.08	-0.43	-0.41	-0.42
64	394	N	S	N394S	N64S	0	0.02	0.01	-0.09	-0.05	-0.07
64	394	N	T	N394T	N64T	-0.01	-0.07	-0.04	0.01	0.04	0.03
64	394	N	V	N394V	N64V	-0.09	-0.02	-0.06	-0.14	-0.2	-0.17
64	394	N	W	N394W	N64W	-0.04	-0.12	-0.08	-0.41	-0.44	-0.42
64	394	N	Y	N394Y	N64Y	-0.02	-0.02	-0.02	-0.08	-0.15	-0.12
64	394	N	*	N394*	N64*	NA	NA	NA	-4.62	-4.53	-4.58
65	395	V	A	V395A	V65A	-0.12	-0.19	-0.16	-0.37	-0.32	-0.35
65	395	V	C	V395C	V65C	-0.06	0.01	-0.03	-0.32	-0.14	-0.23
65	395	V	D	V395D	V65D	-3.17	-3.87	-3.52	-2.22	-2.85	-2.54
65	395	V	E	V395E	V65E	-0.94	-1.1	-1.02	-2.62	-2.47	-2.55
65	395	V	F	V395F	V65F	-0.24	-0.15	-0.19	-1.2	-0.98	-1.09
65	395	V	G	V395G	V65G	-0.16	-0.2	-0.18	-0.66	-0.47	-0.56
65	395	V	H	V395H	V65H	-0.62	-0.57	-0.59	-2.14	-2.76	-2.45
65	395	V	I	V395I	V65I	0	0	0	0.11	0.01	0.06
65	395	V	K	V395K	V65K	-0.82	-0.98	-0.9	-2.6	-2.36	-2.48
65	395	V	L	V395L	V65L	-0.08	0.02	-0.03	-0.24	-0.11	-0.18
65	395	V	M	V395M	V65M	0	0.08	0.04	-0.4	-0.13	-0.26
65	395	V	N	V395N	V65N	-0.97	-1.06	-1.02	-2.88	-2.54	-2.71
65	395	V	P	V395P	V65P	-2.14	-1.92	-2.03	-2.98	-2.7	-2.84
65	395	V	Q	V395Q	V65Q	-0.46	-0.57	-0.51	-2.09	-1.98	-2.03
65	395	V	R	V395R	V65R	-0.56	-0.53	-0.55	-1.59	-1.47	-1.53
65	395	V	S	V395S	V65S	-0.52	-0.5	-0.51	-1.65	-1.88	-1.77
65	395	V	T	V395T	V65T	-0.36	-0.36	-0.36	-1.24	-0.94	-1.09
65	395	V	V	V395V	V65V	0	0	0	0	0	0
65	395	V	W	V395W	V65W	-0.64	-0.51	-0.57	-2.24	-2.27	-2.26
65	395	V	Y	V395Y	V65Y	-0.41	-0.66	-0.53	-2.41	-2.85	-2.63
65	395	V	*	V395*	V65*	NA	NA	NA	-4.62	-4.55	-4.58
66	396	Y	A	Y396A	Y66A	-0.27	-0.48	-0.38	-1.52	-1.47	-1.5
66	396	Y	C	Y396C	Y66C	-0.19	-0.26	-0.23	-0.93	-1.03	-0.98
66	396	Y	D	Y396D	Y66D	-0.24	-0.37	-0.3	-1.23	-1.35	-1.29
66	396	Y	E	Y396E	Y66E	-0.54	-0.5	-0.52	-1.8	-1.77	-1.78
66	396	Y	F	Y396F	Y66F	-0.04	0.01	-0.02	-0.19	-0.28	-0.23
66	396	Y	G	Y396G	Y66G	-0.86	-1.3	-1.08	-2.64	-2.24	-2.44
66	396	Y	H	Y396H	Y66H	-0.21	-0.36	-0.29	-0.94	-0.7	-0.82
66	396	Y	I	Y396I	Y66I	-0.02	-0.07	-0.05	-0.32	-0.15	-0.24
66	396	Y	K	Y396K	Y66K	-0.53	-0.5	-0.51	-1.43	-1.64	-1.53
66	396	Y	L	Y396L	Y66L	-0.14	-0.1	-0.12	-0.33	-0.53	-0.43
66	396	Y	M	Y396M	Y66M	-0.08	-0.12	-0.1	-0.78	-0.43	-0.6
66	396	Y	N	Y396N	Y66N	-0.05	-0.09	-0.07	-0.21	-0.41	-0.31
66	396	Y	P	Y396P	Y66P	-4.76	-4.84	-4.8	-2.54	-2.49	-2.52
66	396	Y	Q	Y396Q	Y66Q	-0.12	-0.36	-0.24	-0.72	-1.25	-0.98
66	396	Y	R	Y396R	Y66R	-0.6	-0.58	-0.59	-1.84	-1.78	-1.81
66	396	Y	S	Y396S	Y66S	-0.34	-0.41	-0.38	-0.96	-0.94	-0.95
66	396	Y	T	Y396T	Y66T	-0.02	-0.03	-0.02	-0.11	-0.12	-0.12
66	396	Y	V	Y396V	Y66V	-0.05	-0.08	-0.06	-0.35	-0.21	-0.28
66	396	Y	W	Y396W	Y66W	0	-0.06	-0.03	-0.07	-0.28	-0.18
66	396	Y	Y	Y396Y	Y66Y	0	0	0	0	0	0
66	396	Y	*	Y396*	Y66*	NA	NA	NA	-4.54	-4.49	-4.51
67	397	A	A	A397A	A67A	0	0	0	0	0	0
67	397	A	C	A397C	A67C	-0.12	-0.14	-0.13	-0.42	-0.39	-0.4
67	397	A	D	A397D	A67D	-3.89	-4.83	-4.36	-3	-2.8	-2.9
67	397	A	E	A397E	A67E	NA	NA	NA	NA	NA	NA
67	397	A	F	A397F	A67F	-0.32	-0.63	-0.47	-1.6	-1.41	-1.51
67	397	A	G	A397G	A67G	-0.98	-1.15	-1.07	-2.6	-2.57	-2.58
67	397	A	H	A397H	A67H	-1.58	-1.47	-1.52	-2.86	-2.64	-2.75
67	397	A	I	A397I	A67I	-0.23	-0.34	-0.29	-0.51	-0.63	-0.57
67	397	A	K	A397K	A67K	NA	NA	NA	NA	NA	NA
67	397	A	L	A397L	A67L	-0.07	-0.05	-0.06	-0.04	-0.1	-0.07
67	397	A	M	A397M	A67M	NA	NA	NA	NA	NA	NA
67	397	A	N	A397N	A67N	-4.11	-4.84	-4.48	-2.37	-2.16	-2.27
67	397	A	P	A397P	A67P	-4.05	-3.86	-3.95	-2.87	-2.65	-2.76
67	397	A	Q	A397Q	A67Q	NA	NA	NA	NA	NA	NA
67	397	A	R	A397R	A67R	-3.25	-1.79	-2.52	-2.86	-2.51	-2.68
67	397	A	S	A397S	A67S	-0.6	-0.8	-0.7	-2.26	-2.09	-2.18
67	397	A	T	A397T	A67T	-0.44	-0.5	-0.47	-1.45	-1.66	-1.55
67	397	A	V	A397V	A67V	-0.12	-0.18	-0.15	-0.52	-0.38	-0.45
67	397	A	W	A397W	A67W	NA	NA	NA	NA	NA	NA
67	397	A	Y	A397Y	A67Y	-0.7	-0.63	-0.67	-2.35	-2.02	-2.19
67	397	A	*	A397*	A67*	NA	NA	NA	NA	NA	NA
68	398	D	A	D398A	D68A	-4.27	-4.42	-4.34	-2.57	-2.43	-2.5
68	398	D	C	D398C	D68C	-4.76	-4.31	-4.53	-0.47	-1.49	-0.98
68	398	D	D	D398D	D68D	0	0	0	0	0	0
68	398	D	E	D398E	D68E	-1.6	-1.58	-1.59	-2.69	-2.57	-2.63
68	398	D	F	D398F	D68F	-1.31	-2.12	-1.72	-2.6	-2.48	-2.54
68	398	D	G	D398G	D68G	-4.68	-4.84	-4.76	-2.8	-2.51	-2.66
68	398	D	H	D398H	D68H	-0.79	-0.91	-0.85	-2.45	-0.93	-1.69
68	398	D	I	D398I	D68I	-3.02	-3.74	-3.38	-2.61	-2.58	-2.6
68	398	D	K	D398K	D68K	-4.76	-4.84	-4.8	-2.76	-2.77	-2.76
68	398	D	L	D398L	D68L	-4.74	-4.84	-4.79	-2.65	-2.5	-2.58
68	398	D	M	D398M	D68M	-1.33	-1.45	-1.39	-2.59	-2.35	-2.47
68	398	D	N	D398N	D68N	-2.87	-4.05	-3.46	-2.75	-2.61	-2.68
68	398	D	P	D398P	D68P	-4.24	-4.84	-4.54	-2.91	-2.75	-2.83
68	398	D	Q	D398Q	D68Q	-4.23	-4.7	-4.47	-2.62	-2.54	-2.58
68	398	D	R	D398R	D68R	-4.76	-4.84	-4.8	-2.69	-2.68	-2.69
68	398	D	S	D398S	D68S	-1.97	-2.18	-2.08	-2.13	-2.53	-2.33
68	398	D	T	D398T	D68T	-1.14	-1.32	-1.23	-2.45	-2.4	-2.43
68	398	D	V	D398V	D68V	-1.87	-2.28	-2.08	-2.45	-2.44	-2.45
68	398	D	W	D398W	D68W	-3.66	-2.1	-2.88	-2.31	-2.32	-2.31
68	398	D	Y	D398Y	D68Y	-1	-1.18	-1.09	-1.95	-2.16	-2.06
68	398	D	*	D398*	D68*	NA	NA	NA	-4.65	-4.54	-4.59
69	399	S	A	S399A	S69A	-0.31	-0.44	-0.37	-1.91	-1.51	-1.71
69	399	S	C	S399C	S69C	-0.97	-0.68	-0.83	-1.99	-1.86	-1.92
69	399	S	D	S399D	S69D	-1.2	-1.45	-1.33	-2.52	-2.77	-2.65
69	399	S	E	S399E	S69E	-1.48	-1.51	-1.49	-2.33	-2.25	-2.29
69	399	S	F	S399F	S69F	-0.35	-0.56	-0.45	-2.04	-1.6	-1.82
69	399	S	G	S399G	S69G	-0.83	-1.01	-0.92	-2.61	-2.49	-2.55
69	399	S	H	S399H	S69H	-3.16	-0.85	-2	-2.59	-2.26	-2.43
69	399	S	I	S399I	S69I	-1.88	-1.11	-1.5	-2.54	-2.33	-2.44
69	399	S	K	S399K	S69K	-0.9	-1.05	-0.97	-2.72	-2.5	-2.61
69	399	S	L	S399L	S69L	-0.82	-0.92	-0.87	-2.3	-2.25	-2.28
69	399	S	M	S399M	S69M	-0.33	-0.37	-0.35	-1.42	-1.72	-1.57
69	399	S	N	S399N	S69N	-0.31	-0.48	-0.39	-2.74	-1.99	-2.36
69	399	S	P	S399P	S69P	-3.03	-4.84	-3.93	-2.96	-2.75	-2.85
69	399	S	Q	S399Q	S69Q	-0.37	-0.61	-0.49	-2.11	-1.85	-1.98
69	399	S	R	S399R	S69R	-0.6	-0.64	-0.62	-2.07	-1.9	-1.99
69	399	S	S	S399S	S69S	0	0	0	0	0	0
69	399	S	T	S399T	S69T	-0.08	-0.12	-0.1	-0.51	-0.42	-0.47
69	399	S	V	S399V	S69V	-1.17	-1.34	-1.26	-2.44	-2.4	-2.42
69	399	S	W	S399W	S69W	-0.42	-0.62	-0.52	-1.98	-1.97	-1.98
69	399	S	Y	S399Y	S69Y	-0.29	-0.31	-0.3	-1.26	-0.34	-0.8
69	399	S	*	S399*	S69*	NA	NA	NA	-4.63	-4.5	-4.56
70	400	F	A	F400A	F70A	-4.76	-2.42	-3.59	-2.92	-2.49	-2.7
70	400	F	C	F400C	F70C	-4.37	-4.84	-4.61	-2.88	-2.7	-2.79
70	400	F	D	F400D	F70D	-4.76	-4.84	-4.8	-2.6	-2.57	-2.59
70	400	F	E	F400E	F70E	-4.25	-4.43	-4.34	-2.8	-2.29	-2.54
70	400	F	F	F400F	F70F	0	0	0	0	0	0
70	400	F	G	F400G	F70G	-4.76	-4.84	-4.8	-2.69	-2.69	-2.69
70	400	F	H	F400H	F70H	-4	-3.68	-3.84	-2.91	-2.76	-2.83
70	400	F	I	F400I	F70I	-4.76	-4.84	-4.8	-2.77	-2.66	-2.72
70	400	F	K	F400K	F70K	-4.71	-4.73	-4.72	-2.75	-2.59	-2.67
70	400	F	L	F400L	F70L	-1.57	-1.65	-1.61	-2.78	-2.63	-2.71
70	400	F	M	F400M	F70M	-0.69	-0.63	-0.66	-1.77	-1.68	-1.72
70	400	F	N	F400N	F70N	-4.76	-4.84	-4.8	-2.79	-2.82	-2.8
70	400	F	P	F400P	F70P	-4.72	-4.84	-4.78	-2.7	-2.13	-2.42
70	400	F	Q	F400Q	F70Q	-4.62	-4.14	-4.38	-2.87	-2.77	-2.82
70	400	F	R	F400R	F70R	-4.76	-4.84	-4.8	-2.96	-2.77	-2.87
70	400	F	S	F400S	F70S	-4.76	-4.84	-4.8	-2.86	-2.61	-2.73
70	400	F	T	F400T	F70T	-4.76	-4.84	-4.8	-2.91	-2.79	-2.85
70	400	F	V	F400V	F70V	-4.46	-4.54	-4.5	-2.86	-2.76	-2.81
70	400	F	W	F400W	F70W	-4.76	-4.78	-4.77	-2.91	-2.74	-2.83
70	400	F	Y	F400Y	F70Y	-0.81	-0.99	-0.9	-2.63	-2.38	-2.5
70	400	F	*	F400*	F70*	NA	NA	NA	-4.65	-4.56	-4.6
71	401	V	A	V401A	V71A	-0.53	-0.79	-0.66	-2.11	-1.93	-2.02
71	401	V	C	V401C	V71C	-0.71	-0.82	-0.77	-2.04	-1.52	-1.78
71	401	V	D	V401D	V71D	-4.53	-4.21	-4.37	-2.91	-2.44	-2.67
71	401	V	E	V401E	V71E	-4.15	-4.12	-4.13	-2.6	-2.48	-2.54
71	401	V	F	V401F	V71F	-3.38	NA	-3.38	-3.21	-2.85	-3.03
71	401	V	G	V401G	V71G	-4.14	-4.5	-4.32	-2.85	-2.77	-2.81
71	401	V	H	V401H	V71H	-4.43	-4.84	-4.63	-2.77	-2.77	-2.77
71	401	V	I	V401I	V71I	-0.06	-0.45	-0.26	-0.41	-0.4	-0.41
71	401	V	K	V401K	V71K	-4.68	-4.84	-4.76	-2.77	-2.73	-2.75
71	401	V	L	V401L	V71L	-0.31	-0.35	-0.33	-1.57	-1.57	-1.57
71	401	V	M	V401M	V71M	-0.52	-0.75	-0.64	-2.25	-2.14	-2.19
71	401	V	N	V401N	V71N	-4.46	-3.6	-4.03	-2.88	-2.8	-2.84
71	401	V	P	V401P	V71P	-4.76	-4.84	-4.8	-2.86	-2.92	-2.89
71	401	V	Q	V401Q	V71Q	-3.54	-3.15	-3.35	-1.91	-2.72	-2.31
71	401	V	R	V401R	V71R	-4.76	-4.84	-4.8	-2.98	-2.78	-2.88
71	401	V	S	V401S	V71S	-1.91	-1.6	-1.75	-2.76	-2.59	-2.68
71	401	V	T	V401T	V71T	-0.41	-0.32	-0.37	-1.29	-1.14	-1.22
71	401	V	V	V401V	V71V	0	0	0	0	0	0
71	401	V	W	V401W	V71W	-4.76	-4.61	-4.69	-2.63	-2.34	-2.48
71	401	V	Y	V401Y	V71Y	-4.76	-4.84	-4.8	-2.87	-2.63	-2.75
71	401	V	*	V401*	V71*	NA	NA	NA	-4.62	-4.53	-4.58
72	402	I	A	I402A	I72A	-0.97	-0.96	-0.96	-2.28	-2.31	-2.29
72	402	I	C	I402C	I72C	-0.24	-0.13	-0.18	-0.69	-1.1	-0.89
72	402	I	D	I402D	I72D	-4.76	-4.58	-4.67	-2.58	-2.69	-2.64
72	402	I	E	I402E	I72E	-2.69	-4.06	-3.37	-2.55	-2.88	-2.71
72	402	I	F	I402F	I72F	-4.76	-4.84	-4.8	-2.86	-2.74	-2.8
72	402	I	G	I402G	I72G	-4.76	-4.84	-4.8	-2.75	-2.75	-2.75
72	402	I	H	I402H	I72H	-4.24	-4.59	-4.42	-2.88	-2.79	-2.84
72	402	I	I	I402I	I72I	0	0	0	0	0	0
72	402	I	K	I402K	I72K	-4.59	-4.84	-4.71	-2.84	-2.72	-2.78
72	402	I	L	I402L	I72L	-0.01	-0.09	-0.05	-0.39	-0.43	-0.41
72	402	I	M	I402M	I72M	-0.81	-1.01	-0.91	-2.4	-2.17	-2.29
72	402	I	N	I402N	I72N	-4.54	-4.84	-4.69	-2.81	-2.78	-2.79
72	402	I	P	I402P	I72P	-4.61	-4.69	-4.65	-2.92	-2.75	-2.83
72	402	I	Q	I402Q	I72Q	-4.37	-4.36	-4.36	-2.89	-2.75	-2.82
72	402	I	R	I402R	I72R	-2.01	-4.84	-3.42	-2.89	-2.63	-2.76
72	402	I	S	I402S	I72S	-2.25	-2.27	-2.26	-2.62	-2.74	-2.68
72	402	I	T	I402T	I72T	-0.51	-0.6	-0.55	-2.08	-1.9	-1.99
72	402	I	V	I402V	I72V	-0.04	0.06	0.01	0.02	0.18	0.1
72	402	I	W	I402W	I72W	-4.28	-0.42	-2.35	-2.87	-2.42	-2.65
72	402	I	Y	I402Y	I72Y	-4.21	-4.84	-4.53	-2.94	-2.68	-2.81
72	402	I	*	I402*	I72*	NA	NA	NA	-4.58	-4.54	-4.56
73	403	R	A	R403A	R73A	-0.98	-1.15	-1.06	-0.22	-0.21	-0.22
73	403	R	C	R403C	R73C	-1.5	-1.52	-1.51	-1.88	-1.5	-1.69
73	403	R	D	R403D	R73D	-2.18	-2.23	-2.21	-1.85	-2.75	-2.3
73	403	R	E	R403E	R73E	-2.1	-2.12	-2.11	-1.41	-1.22	-1.31
73	403	R	F	R403F	R73F	-3.64	-3.34	-3.49	-1.6	-1.63	-1.61
73	403	R	G	R403G	R73G	-1.65	-1.75	-1.7	-1.17	-1.11	-1.14
73	403	R	H	R403H	R73H	-1.9	-2.48	-2.19	-1.86	-1.75	-1.8
73	403	R	I	R403I	R73I	-1.65	-1.82	-1.73	-1.82	-1.87	-1.84
73	403	R	K	R403K	R73K	-0.06	-0.07	-0.06	-0.29	-0.28	-0.29
73	403	R	L	R403L	R73L	-1.22	-1.57	-1.4	-1.43	-1.83	-1.63
73	403	R	M	R403M	R73M	-0.52	-0.58	-0.55	-0.42	-0.6	-0.51
73	403	R	N	R403N	R73N	-1.53	-1.42	-1.47	-0.58	-0.3	-0.44
73	403	R	P	R403P	R73P	-1.17	-1.33	-1.25	-1.53	-1.36	-1.44
73	403	R	Q	R403Q	R73Q	-0.69	-0.75	-0.72	-0.75	-0.86	-0.8
73	403	R	R	R403R	R73R	0	0	0	0	0	0
73	403	R	S	R403S	R73S	-0.8	-0.89	-0.84	-0.2	-0.23	-0.22
73	403	R	T	R403T	R73T	-0.67	-0.71	-0.69	-1.13	-0.86	-0.99
73	403	R	V	R403V	R73V	-1.92	-2.14	-2.03	-2.36	-2.13	-2.24
73	403	R	W	R403W	R73W	-3.23	-2.41	-2.82	-2.14	-1.99	-2.06
73	403	R	Y	R403Y	R73Y	-2.39	-2.29	-2.34	-1.52	-1.57	-1.55
73	403	R	*	R403*	R73*	NA	NA	NA	-4.59	-4.51	-4.55
74	404	G	A	G404A	G74A	-0.9	-0.96	-0.93	-0.65	-0.82	-0.74
74	404	G	C	G404C	G74C	-1.05	-1.29	-1.17	-1.77	-1.65	-1.71
74	404	G	D	G404D	G74D	-2.47	-2.45	-2.46	-1.46	-1.67	-1.56
74	404	G	E	G404E	G74E	-1.23	-1.33	-1.28	-0.52	-2.85	-1.69
74	404	G	F	G404F	G74F	-2.14	-1.81	-1.97	-1.96	-1.84	-1.9
74	404	G	G	G404G	G74G	0	0	0	0	0	0
74	404	G	H	G404H	G74H	-0.78	-1.08	-0.93	-1.11	-1.22	-1.16
74	404	G	I	G404I	G74I	-1.41	-4.15	-2.78	-2.59	-2.75	-2.67
74	404	G	K	G404K	G74K	-0.94	-1.1	-1.02	-1	-0.94	-0.97
74	404	G	L	G404L	G74L	-2.05	-2.52	-2.29	-2.2	-2.4	-2.3
74	404	G	M	G404M	G74M	-1.34	-1.37	-1.36	-1.81	-1.56	-1.69
74	404	G	N	G404N	G74N	-1.21	-1.73	-1.47	-1.71	-1.59	-1.65
74	404	G	P	G404P	G74P	-4.76	-4.84	-4.8	-2.75	-2.74	-2.74
74	404	G	Q	G404Q	G74Q	-1.06	-0.97	-1.02	-0.86	-1.03	-0.94
74	404	G	R	G404R	G74R	-1.31	-1.27	-1.29	-1.59	-1.74	-1.66
74	404	G	S	G404S	G74S	-0.96	-1.08	-1.02	-1.11	-1.13	-1.12
74	404	G	T	G404T	G74T	-2.23	-2.71	-2.47	-2.38	-2.8	-2.59
74	404	G	V	G404V	G74V	-2.31	-2.81	-2.56	-2.53	-2.45	-2.49
74	404	G	W	G404W	G74W	-4.15	-1.99	-3.07	-2.74	-2.78	-2.76
74	404	G	Y	G404Y	G74Y	-1.34	-1.44	-1.39	-2.29	-1.91	-2.1
74	404	G	*	G404*	G74*	NA	NA	NA	-3.88	-4.42	-4.15
75	405	D	A	D405A	D75A	-0.08	-0.06	-0.07	-0.5	-0.91	-0.71
75	405	D	C	D405C	D75C	-0.28	NA	-0.28	-0.45	-1.07	-0.76
75	405	D	D	D405D	D75D	0	0	0	0	0	0
75	405	D	E	D405E	D75E	-0.27	-0.24	-0.25	-0.44	-0.51	-0.47
75	405	D	F	D405F	D75F	0.04	-0.08	-0.02	-1.33	-0.51	-0.92
75	405	D	G	D405G	D75G	-0.31	-0.36	-0.33	-1.15	-1.07	-1.11
75	405	D	H	D405H	D75H	-0.09	-0.21	-0.15	-2.87	-2.79	-2.83
75	405	D	I	D405I	D75I	-0.94	-0.93	-0.93	-1.17	-0.83	-1
75	405	D	K	D405K	D75K	0	-0.4	-0.2	-0.31	-0.41	-0.36
75	405	D	L	D405L	D75L	-0.33	-0.51	-0.42	-0.69	-1.17	-0.93
75	405	D	M	D405M	D75M	-0.09	-0.07	-0.08	-1.03	-0.98	-1.01
75	405	D	N	D405N	D75N	-0.13	-0.06	-0.1	-0.86	-0.09	-0.47
75	405	D	P	D405P	D75P	-1.3	-1.6	-1.45	-2.33	-2.79	-2.56
75	405	D	Q	D405Q	D75Q	-0.07	0.01	-0.03	-0.68	-1.75	-1.21
75	405	D	R	D405R	D75R	-0.13	-0.09	-0.11	-0.81	-0.5	-0.65
75	405	D	S	D405S	D75S	0.06	-0.03	0.01	-0.39	-0.34	-0.37
75	405	D	T	D405T	D75T	-0.29	-0.44	-0.36	-0.54	-0.63	-0.58
75	405	D	V	D405V	D75V	-0.53	-0.67	-0.6	-1.18	-1.1	-1.14
75	405	D	W	D405W	D75W	-0.53	-0.46	-0.49	-1.8	-1.62	-1.71
75	405	D	Y	D405Y	D75Y	-0.11	-0.45	-0.28	-0.74	-0.97	-0.86
75	405	D	*	D405*	D75*	NA	NA	NA	-3.87	-3.62	-3.74
76	406	E	A	E406A	E76A	-0.3	-0.47	-0.38	-2.25	-2.09	-2.17
76	406	E	C	E406C	E76C	-1.08	-0.59	-0.83	-3.06	-2.44	-2.75
76	406	E	D	E406D	E76D	-0.03	-0.1	-0.07	-0.3	-0.76	-0.53
76	406	E	E	E406E	E76E	0	0	0	0	0	0
76	406	E	F	E406F	E76F	-0.88	-0.92	-0.9	-2.04	-2.17	-2.11
76	406	E	G	E406G	E76G	-0.47	-0.71	-0.59	-2.63	-2.36	-2.49
76	406	E	H	E406H	E76H	0	0.01	0	-0.37	0.51	0.07
76	406	E	I	E406I	E76I	-2.91	-1.34	-2.12	-2.87	-2.57	-2.72
76	406	E	K	E406K	E76K	-1.03	-0.89	-0.96	-2.53	-2.14	-2.34
76	406	E	L	E406L	E76L	-1.9	-0.9	-1.4	-2.89	-2.13	-2.51
76	406	E	M	E406M	E76M	-0.4	-0.49	-0.44	-1.22	-1.19	-1.2
76	406	E	N	E406N	E76N	-0.54	-0.58	-0.56	-2.37	-2.79	-2.58
76	406	E	P	E406P	E76P	-4	-4.84	-4.42	-2.51	-2.85	-2.68
76	406	E	Q	E406Q	E76Q	0.08	0.06	0.07	0.06	0.02	0.04
76	406	E	R	E406R	E76R	-1.76	-2.26	-2.01	-2.58	-2.76	-2.67
76	406	E	S	E406S	E76S	-0.52	-0.54	-0.53	-2.33	-2.75	-2.54
76	406	E	T	E406T	E76T	-0.58	-0.78	-0.68	-2.46	-2.32	-2.39
76	406	E	V	E406V	E76V	-0.58	-0.62	-0.6	-2.4	-2.42	-2.41
76	406	E	W	E406W	E76W	-0.5	-0.63	-0.57	-0.32	-0.18	-0.25
76	406	E	Y	E406Y	E76Y	-0.63	-0.93	-0.78	-2.33	-2.38	-2.35
76	406	E	*	E406*	E76*	NA	NA	NA	-4.6	-4.51	-4.56
77	407	V	A	V407A	V77A	-0.75	-0.96	-0.86	-2.27	-2.17	-2.22
77	407	V	C	V407C	V77C	-0.65	-0.69	-0.67	-2.31	-1.93	-2.12
77	407	V	D	V407D	V77D	-4.76	-4.84	-4.8	-2.86	-2.73	-2.8
77	407	V	E	V407E	V77E	-1.73	-1.6	-1.66	-2.54	-2.53	-2.54
77	407	V	F	V407F	V77F	-0.96	-1.22	-1.09	-2.69	-2.54	-2.62
77	407	V	G	V407G	V77G	-2.51	-2.74	-2.63	-2.87	-2.65	-2.76
77	407	V	H	V407H	V77H	-3.66	-2.53	-3.09	-2.62	-2.83	-2.73
77	407	V	I	V407I	V77I	0.06	-0.25	-0.1	-0.43	-0.21	-0.32
77	407	V	K	V407K	V77K	-1.01	-1.29	-1.15	-2.5	-2.52	-2.51
77	407	V	L	V407L	V77L	-0.02	-0.04	-0.03	-0.08	-0.04	-0.06
77	407	V	M	V407M	V77M	-0.28	-0.38	-0.33	-1.19	-1.13	-1.16
77	407	V	N	V407N	V77N	-4.39	-4.49	-4.44	-2.29	-2.74	-2.51
77	407	V	P	V407P	V77P	-4.47	-4.12	-4.3	-2.84	-2.78	-2.81
77	407	V	Q	V407Q	V77Q	-0.66	-0.68	-0.67	-2.02	-1.95	-1.99
77	407	V	R	V407R	V77R	-0.63	-0.89	-0.76	-2.2	-2.14	-2.17
77	407	V	S	V407S	V77S	-1.44	-1.64	-1.54	-2.49	-2.51	-2.5
77	407	V	T	V407T	V77T	-0.48	-0.64	-0.56	-1.64	-2.06	-1.85
77	407	V	V	V407V	V77V	0	0	0	0	0	0
77	407	V	W	V407W	V77W	-1.79	-1.78	-1.78	-2.64	-2.66	-2.65
77	407	V	Y	V407Y	V77Y	-1.26	-1.69	-1.48	-2.73	-2.76	-2.74
77	407	V	*	V407*	V77*	NA	NA	NA	-4.56	-4.5	-4.53
78	408	R	A	R408A	R78A	-0.02	-0.11	-0.06	0.15	0.08	0.12
78	408	R	C	R408C	R78C	-0.07	-0.1	-0.09	0	-0.11	-0.06
78	408	R	D	R408D	R78D	0	-0.2	-0.1	NA	0.53	0.53
78	408	R	E	R408E	R78E	-0.25	-0.07	-0.16	0.29	0.24	0.27
78	408	R	F	R408F	R78F	-0.04	-0.18	-0.11	-0.67	-0.28	-0.48
78	408	R	G	R408G	R78G	-0.12	-0.03	-0.08	0.01	0.17	0.09
78	408	R	H	R408H	R78H	-0.05	-0.08	-0.06	-0.01	0.05	0.02
78	408	R	I	R408I	R78I	-0.06	-0.13	-0.09	-0.68	-0.24	-0.46
78	408	R	K	R408K	R78K	-0.04	0.05	0	0.04	0.08	0.06
78	408	R	L	R408L	R78L	-0.21	-0.21	-0.21	-0.45	-0.63	-0.54
78	408	R	M	R408M	R78M	-0.09	-0.12	-0.1	-0.65	-0.3	-0.48
78	408	R	N	R408N	R78N	-0.05	-0.07	-0.06	0	-0.27	-0.13
78	408	R	P	R408P	R78P	-0.07	-0.05	-0.06	0.1	0.19	0.15
78	408	R	Q	R408Q	R78Q	-0.11	-0.04	-0.07	0.23	0.36	0.29
78	408	R	R	R408R	R78R	0	0	0	0	0	0
78	408	R	S	R408S	R78S	-0.09	-0.04	-0.06	0.33	0.1	0.21
78	408	R	T	R408T	R78T	-0.11	-0.11	-0.11	-0.11	-0.02	-0.06
78	408	R	V	R408V	R78V	-0.12	-0.17	-0.14	-0.01	0.08	0.04
78	408	R	W	R408W	R78W	-0.01	-0.18	-0.1	-0.47	-0.65	-0.56
78	408	R	Y	R408Y	R78Y	-0.19	-0.09	-0.14	-0.05	-0.39	-0.22
78	408	R	*	R408*	R78*	NA	NA	NA	-3.56	-3.42	-3.49
79	409	Q	A	Q409A	Q79A	-0.82	-1.02	-0.92	-2.88	-1.77	-2.33
79	409	Q	C	Q409C	Q79C	-0.43	NA	-0.43	-1.36	NA	-1.36
79	409	Q	D	Q409D	Q79D	-0.11	-0.54	-0.33	-1.65	-2.78	-2.21
79	409	Q	E	Q409E	Q79E	-0.19	-0.12	-0.15	-0.22	-0.28	-0.25
79	409	Q	F	Q409F	Q79F	-0.4	-1.05	-0.72	-3.05	-0.66	-1.85
79	409	Q	G	Q409G	Q79G	-0.88	-1.11	-1	-2.13	-2.75	-2.44
79	409	Q	H	Q409H	Q79H	-0.61	-0.73	-0.67	-1.41	-1.13	-1.27
79	409	Q	I	Q409I	Q79I	-2.07	-1.64	-1.86	-2.97	-2.87	-2.92
79	409	Q	K	Q409K	Q79K	-0.63	-0.68	-0.65	-1.33	-1.18	-1.25
79	409	Q	L	Q409L	Q79L	-0.72	-0.79	-0.75	-1.72	-1.71	-1.71
79	409	Q	M	Q409M	Q79M	-0.42	-0.65	-0.54	-1.54	-1.42	-1.48
79	409	Q	N	Q409N	Q79N	-0.59	-0.71	-0.65	-0.59	-1.07	-0.83
79	409	Q	P	Q409P	Q79P	-4.76	-4.49	-4.63	-2.94	-2.75	-2.85
79	409	Q	Q	Q409Q	Q79Q	0	0	0	0	0	0
79	409	Q	R	Q409R	Q79R	-0.7	-0.87	-0.78	-1.81	-1.61	-1.71
79	409	Q	S	Q409S	Q79S	-0.58	-0.55	-0.57	-1.44	-1.23	-1.33
79	409	Q	T	Q409T	Q79T	-0.65	-0.7	-0.67	-2.21	-1.82	-2.01
79	409	Q	V	Q409V	Q79V	-0.94	-1.17	-1.06	-2.89	-2.42	-2.66
79	409	Q	W	Q409W	Q79W	-0.74	-1.06	-0.9	-3.08	-1.96	-2.52
79	409	Q	Y	Q409Y	Q79Y	NA	-0.45	-0.45	-2.95	-0.78	-1.86
79	409	Q	*	Q409*	Q79*	NA	NA	NA	-3.76	-4.64	-4.2
80	410	I	A	I410A	I80A	-4.4	-4.84	-4.62	-2.83	-2.82	-2.82
80	410	I	C	I410C	I80C	-0.75	-1.54	-1.14	-2.87	-2.5	-2.69
80	410	I	D	I410D	I80D	-3.98	-2.8	-3.39	-3.11	-2.78	-2.94
80	410	I	E	I410E	I80E	-4.76	-4.84	-4.8	-2.7	-2.7	-2.7
80	410	I	F	I410F	I80F	-3.46	-3.08	-3.27	-2.86	-2.51	-2.69
80	410	I	G	I410G	I80G	-4.76	-4.38	-4.57	-2.86	-2.75	-2.81
80	410	I	H	I410H	I80H	-4.76	-4.34	-4.55	-2.89	-2.88	-2.89
80	410	I	I	I410I	I80I	0	0	0	0	0	0
80	410	I	K	I410K	I80K	-4.63	-4.84	-4.74	-2.86	-2.66	-2.76
80	410	I	L	I410L	I80L	-0.33	-0.39	-0.36	-1.36	-1.53	-1.45
80	410	I	M	I410M	I80M	-0.75	-0.69	-0.72	-2.25	-2.3	-2.28
80	410	I	N	I410N	I80N	-3.01	-4.19	-3.6	-2.86	-2.46	-2.66
80	410	I	P	I410P	I80P	-4.76	-2.22	-3.49	-2.78	-2.3	-2.54
80	410	I	Q	I410Q	I80Q	-4.76	-3.66	-4.21	-2.99	-2.66	-2.83
80	410	I	R	I410R	I80R	-4.76	-4.84	-4.8	-2.89	-2.79	-2.84
80	410	I	S	I410S	I80S	-4.76	-4.84	-4.8	-2.64	-2.66	-2.65
80	410	I	T	I410T	I80T	-4.13	-4.84	-4.48	-2.86	-2.67	-2.76
80	410	I	V	I410V	I80V	-0.12	-0.09	-0.11	-0.52	-0.67	-0.6
80	410	I	W	I410W	I80W	-4.75	-4.84	-4.79	-2.88	-2.71	-2.79
80	410	I	Y	I410Y	I80Y	-4.31	-4.05	-4.18	-2.6	-2.75	-2.68
80	410	I	*	I410*	I80*	NA	NA	NA	-4.6	-4.44	-4.52
81	411	A	A	A411A	A81A	0	0	0	0	0	0
81	411	A	C	A411C	A81C	-0.41	-0.4	-0.4	-1.57	-1.58	-1.58
81	411	A	D	A411D	A81D	-0.66	-0.71	-0.69	-2.06	-1.97	-2.02
81	411	A	E	A411E	A81E	-0.09	-0.08	-0.09	-0.89	-0.68	-0.79
81	411	A	F	A411F	A81F	-0.81	-0.82	-0.81	-2.41	-2.28	-2.35
81	411	A	G	A411G	A81G	-0.07	-0.13	-0.1	-0.88	-0.69	-0.78
81	411	A	H	A411H	A81H	-0.55	-0.56	-0.55	-1.99	-2.06	-2.03
81	411	A	I	A411I	A81I	-0.65	-0.78	-0.72	-2.35	-2.1	-2.23
81	411	A	K	A411K	A81K	-0.3	-0.36	-0.33	-1.18	-1.45	-1.32
81	411	A	L	A411L	A81L	-0.69	-0.78	-0.73	-2.34	-2.26	-2.3
81	411	A	M	A411M	A81M	-0.2	-0.38	-0.29	-1.55	-1.69	-1.62
81	411	A	N	A411N	A81N	-0.52	-0.62	-0.57	-2.34	-2.03	-2.18
81	411	A	P	A411P	A81P	-4.34	-4.66	-4.5	-2.85	-2.68	-2.77
81	411	A	Q	A411Q	A81Q	-0.04	-0.11	-0.08	-0.35	-0.73	-0.54
81	411	A	R	A411R	A81R	-0.17	-0.19	-0.18	-0.89	-1.07	-0.98
81	411	A	S	A411S	A81S	-0.11	-0.17	-0.14	-0.68	-0.78	-0.73
81	411	A	T	A411T	A81T	-0.58	-0.46	-0.52	-1.61	-1.57	-1.59
81	411	A	V	A411V	A81V	-0.41	-0.38	-0.4	-1.42	-1.67	-1.54
81	411	A	W	A411W	A81W	-0.2	-0.39	-0.3	-1.05	-1.27	-1.16
81	411	A	Y	A411Y	A81Y	-0.76	-1.09	-0.93	-2.34	-2.33	-2.33
81	411	A	*	A411*	A81*	NA	NA	NA	-4.61	-4.49	-4.55
82	412	P	A	P412A	P82A	-1.09	-1.05	-1.07	-2.69	-2.59	-2.64
82	412	P	C	P412C	P82C	-2.77	-1.92	-2.35	-2.87	-2.51	-2.69
82	412	P	D	P412D	P82D	-3.2	-3.03	-3.12	-2.85	-2.63	-2.74
82	412	P	E	P412E	P82E	-1.65	-2.75	-2.2	-2.67	-2.43	-2.55
82	412	P	F	P412F	P82F	-3.92	-3.81	-3.87	-2.89	-2.83	-2.86
82	412	P	G	P412G	P82G	-1.49	-1.71	-1.6	-2.67	-2.59	-2.63
82	412	P	H	P412H	P82H	-1.62	-3.02	-2.32	-2.65	-2.8	-2.73
82	412	P	I	P412I	P82I	-0.96	-0.88	-0.92	-2.92	-2.33	-2.62
82	412	P	K	P412K	P82K	-0.88	-1.02	-0.95	-2.56	-2.44	-2.5
82	412	P	L	P412L	P82L	-1.08	-1.23	-1.15	-2.65	-2.61	-2.63
82	412	P	M	P412M	P82M	-1.12	-1.52	-1.32	-2.92	-2.66	-2.79
82	412	P	N	P412N	P82N	-3.58	-3.06	-3.32	-2.74	-2.61	-2.68
82	412	P	P	P412P	P82P	0	0	0	0	0	0
82	412	P	Q	P412Q	P82Q	-1.76	-1.38	-1.57	-2.57	-2.55	-2.56
82	412	P	R	P412R	P82R	-1.55	-1.45	-1.5	-2.86	-2.59	-2.73
82	412	P	S	P412S	P82S	-1.48	-1.52	-1.5	-2.6	-2.56	-2.58
82	412	P	T	P412T	P82T	-0.9	-1.19	-1.05	-2.52	-2.45	-2.49
82	412	P	V	P412V	P82V	-0.6	-0.71	-0.66	-2.37	-2.35	-2.36
82	412	P	W	P412W	P82W	-3.94	-4.79	-4.37	-2.86	-2.71	-2.78
82	412	P	Y	P412Y	P82Y	-4.24	-4.7	-4.47	-2.94	-2.81	-2.87
82	412	P	*	P412*	P82*	NA	NA	NA	-4.6	-4.56	-4.58
83	413	G	A	G413A	G83A	-0.14	-0.18	-0.16	-0.66	-0.41	-0.54
83	413	G	C	G413C	G83C	-0.06	-0.05	-0.06	-0.34	-0.39	-0.36
83	413	G	D	G413D	G83D	-0.29	-0.32	-0.3	-1.29	-1.29	-1.29
83	413	G	E	G413E	G83E	-0.14	-0.26	-0.2	-1.39	-1.06	-1.23
83	413	G	F	G413F	G83F	0	-0.06	-0.03	-0.29	-0.25	-0.27
83	413	G	G	G413G	G83G	0	0	0	0	0	0
83	413	G	H	G413H	G83H	-0.04	-0.09	-0.06	-0.21	-0.59	-0.4
83	413	G	I	G413I	G83I	-0.55	-0.66	-0.6	-1.81	-1.69	-1.75
83	413	G	K	G413K	G83K	-0.23	-0.03	-0.13	-0.14	-0.15	-0.15
83	413	G	L	G413L	G83L	-0.15	-0.1	-0.12	-0.36	-0.42	-0.39
83	413	G	M	G413M	G83M	-0.05	-0.09	-0.07	-0.23	-0.19	-0.21
83	413	G	N	G413N	G83N	-0.16	-0.14	-0.15	0.05	0.05	0.05
83	413	G	P	G413P	G83P	-4.76	-4.55	-4.65	-2.85	-2.58	-2.72
83	413	G	Q	G413Q	G83Q	-0.08	-0.16	-0.12	-0.29	-0.42	-0.36
83	413	G	R	G413R	G83R	-0.1	-0.06	-0.08	-0.15	-0.1	-0.13
83	413	G	S	G413S	G83S	-0.09	-0.13	-0.11	-0.74	-0.71	-0.73
83	413	G	T	G413T	G83T	-0.44	-0.5	-0.47	-1.18	-1.38	-1.28
83	413	G	V	G413V	G83V	-0.58	-0.59	-0.59	-1.79	-1.69	-1.74
83	413	G	W	G413W	G83W	-0.45	-0.36	-0.41	-2.09	-1.68	-1.89
83	413	G	Y	G413Y	G83Y	-0.05	-0.08	-0.07	-0.27	-0.28	-0.28
83	413	G	*	G413*	G83*	NA	NA	NA	-4.62	-4.51	-4.56
84	414	Q	A	Q414A	Q84A	0.07	0.24	0.16	0.35	0.24	0.3
84	414	Q	C	Q414C	Q84C	-0.21	-0.12	-0.16	-0.59	-0.37	-0.48
84	414	Q	D	Q414D	Q84D	-0.87	-0.89	-0.88	-2.58	-2.18	-2.38
84	414	Q	E	Q414E	Q84E	-0.03	-0.08	-0.06	-0.06	-0.39	-0.22
84	414	Q	F	Q414F	Q84F	-0.55	-0.52	-0.53	-1.83	-1.6	-1.71
84	414	Q	G	Q414G	Q84G	0.01	-0.03	-0.01	0.07	-0.12	-0.03
84	414	Q	H	Q414H	Q84H	-0.17	-0.2	-0.18	-0.83	-1.4	-1.11
84	414	Q	I	Q414I	Q84I	-0.06	-0.14	-0.1	-0.82	-0.79	-0.81
84	414	Q	K	Q414K	Q84K	0	-0.07	-0.04	-0.59	-0.33	-0.46
84	414	Q	L	Q414L	Q84L	-0.25	-0.27	-0.26	-1.16	-1.18	-1.17
84	414	Q	M	Q414M	Q84M	0.06	0.02	0.04	-0.07	-0.05	-0.06
84	414	Q	N	Q414N	Q84N	-0.36	-0.35	-0.36	-1.63	-1.46	-1.55
84	414	Q	P	Q414P	Q84P	-0.92	-1.09	-1.01	-2.62	-2.37	-2.49
84	414	Q	Q	Q414Q	Q84Q	0	0	0	0	0	0
84	414	Q	R	Q414R	Q84R	-0.06	-0.03	-0.04	-0.51	-0.55	-0.53
84	414	Q	S	Q414S	Q84S	0.02	-0.01	0	0.04	-0.14	-0.05
84	414	Q	T	Q414T	Q84T	0	0.01	0.01	-0.09	-0.16	-0.12
84	414	Q	V	Q414V	Q84V	0.07	-0.06	0.01	-0.35	-0.35	-0.35
84	414	Q	W	Q414W	Q84W	-0.74	-0.87	-0.8	-1.87	-2	-1.93
84	414	Q	Y	Q414Y	Q84Y	-0.35	-0.46	-0.41	-1.38	-1.21	-1.29
84	414	Q	*	Q414*	Q84*	NA	NA	NA	-4.6	-4.53	-4.56
85	415	T	A	T415A	T85A	-0.06	-0.02	-0.04	-0.31	-0.35	-0.33
85	415	T	C	T415C	T85C	-0.31	-0.29	-0.3	-1	-1.3	-1.15
85	415	T	D	T415D	T85D	-0.16	-0.25	-0.21	-0.69	-0.83	-0.76
85	415	T	E	T415E	T85E	-0.09	-0.18	-0.13	-0.46	-0.55	-0.5
85	415	T	F	T415F	T85F	-0.08	-0.15	-0.12	-1.13	-1.01	-1.07
85	415	T	G	T415G	T85G	0	-0.03	-0.02	-0.6	-0.62	-0.61
85	415	T	H	T415H	T85H	0.1	0.01	0.05	0.05	0.2	0.13
85	415	T	I	T415I	T85I	-0.11	-0.08	-0.1	-0.62	-0.61	-0.61
85	415	T	K	T415K	T85K	0	-0.01	0	-0.02	-0.16	-0.09
85	415	T	L	T415L	T85L	-0.24	-0.31	-0.27	-1.11	-1.12	-1.12
85	415	T	M	T415M	T85M	-0.06	-0.11	-0.09	-0.58	-0.53	-0.56
85	415	T	N	T415N	T85N	0	-0.04	-0.02	-0.28	-0.31	-0.29
85	415	T	P	T415P	T85P	-0.32	-0.27	-0.29	-1.05	-0.98	-1.01
85	415	T	Q	T415Q	T85Q	-0.08	-0.05	-0.06	-0.15	-0.06	-0.1
85	415	T	R	T415R	T85R	0.03	0.06	0.05	0.04	0	0.02
85	415	T	S	T415S	T85S	-0.01	0.03	0.01	-0.01	-0.04	-0.03
85	415	T	T	T415T	T85T	0	0	0	0	0	0
85	415	T	V	T415V	T85V	-0.09	-0.09	-0.09	-0.3	-0.27	-0.29
85	415	T	W	T415W	T85W	-0.23	-0.26	-0.25	-1.46	-1.54	-1.5
85	415	T	Y	T415Y	T85Y	-0.06	-0.12	-0.09	-0.95	-0.77	-0.86
85	415	T	*	T415*	T85*	NA	NA	NA	-4.63	-4.5	-4.57
86	416	G	A	G416A	G86A	-1.25	-1.36	-1.31	-2	-1.77	-1.88
86	416	G	C	G416C	G86C	-2.39	-2.33	-2.36	-2.17	-2.15	-2.16
86	416	G	D	G416D	G86D	-1.34	-1.6	-1.47	-2.49	-2.45	-2.47
86	416	G	E	G416E	G86E	-1.91	-2.12	-2.01	-2.67	-2.6	-2.64
86	416	G	F	G416F	G86F	-4.29	-3.82	-4.05	-2.03	-1.74	-1.88
86	416	G	G	G416G	G86G	0	0	0	0	0	0
86	416	G	H	G416H	G86H	-1.46	-1.66	-1.56	-2.12	-2.11	-2.12
86	416	G	I	G416I	G86I	-4.76	-4.82	-4.79	-1.73	-1.87	-1.8
86	416	G	K	G416K	G86K	-2.16	-2.27	-2.22	-2.47	-2.55	-2.51
86	416	G	L	G416L	G86L	-3.3	-3.1	-3.2	-1.85	-1.93	-1.89
86	416	G	M	G416M	G86M	-2.1	-1.95	-2.03	-2.14	-2.1	-2.12
86	416	G	N	G416N	G86N	-1.11	-1.44	-1.27	-2.42	-2.39	-2.41
86	416	G	P	G416P	G86P	-3.96	-4.84	-4.4	-2.75	-2.62	-2.68
86	416	G	Q	G416Q	G86Q	-2.1	-1.75	-1.93	-2.57	-2.45	-2.51
86	416	G	R	G416R	G86R	-2.73	-3.05	-2.89	-2.78	-2.72	-2.75
86	416	G	S	G416S	G86S	-0.98	-1.25	-1.11	-2.39	-2.17	-2.28
86	416	G	T	G416T	G86T	-1.9	-2.15	-2.02	-2.14	-2.08	-2.11
86	416	G	V	G416V	G86V	-4.65	-4.55	-4.6	-1.97	-1.84	-1.91
86	416	G	W	G416W	G86W	-3.22	-3.2	-3.21	-2.17	-2.15	-2.16
86	416	G	Y	G416Y	G86Y	-2.62	-2.86	-2.74	-2	-2.12	-2.06
86	416	G	*	G416*	G86*	NA	NA	NA	-4.58	-4.51	-4.54
87	417	K	A	K417A	K87A	-0.31	-0.4	-0.35	-0.02	0.08	0.03
87	417	K	C	K417C	K87C	-0.46	-0.38	-0.42	-0.05	-0.05	-0.05
87	417	K	D	K417D	K87D	-0.96	-1.11	-1.04	-0.27	-0.39	-0.33
87	417	K	E	K417E	K87E	-0.66	-0.84	-0.75	-0.29	-0.21	-0.25
87	417	K	F	K417F	K87F	-0.12	-0.15	-0.13	-0.11	-0.1	-0.11
87	417	K	G	K417G	K87G	-0.48	-0.53	-0.51	-0.28	-0.26	-0.27
87	417	K	H	K417H	K87H	-0.16	-0.18	-0.17	0.01	0.18	0.1
87	417	K	I	K417I	K87I	-0.32	-0.36	-0.34	0.39	0.38	0.39
87	417	K	K	K417K	K87K	0	0	0	0	0	0
87	417	K	L	K417L	K87L	-0.3	-0.32	-0.31	0.09	0.26	0.17
87	417	K	M	K417M	K87M	-0.35	-0.42	-0.39	0.03	0.09	0.06
87	417	K	N	K417N	K87N	-0.43	-0.48	-0.45	0.14	0.06	0.1
87	417	K	P	K417P	K87P	-0.26	-0.44	-0.35	0.05	-0.05	0
87	417	K	Q	K417Q	K87Q	-0.63	-0.62	-0.62	-0.07	-0.03	-0.05
87	417	K	R	K417R	K87R	-0.18	-0.15	-0.17	0.08	0.08	0.08
87	417	K	S	K417S	K87S	-0.43	-0.49	-0.46	-0.06	-0.04	-0.05
87	417	K	T	K417T	K87T	-0.23	-0.29	-0.26	0.22	0.28	0.25
87	417	K	V	K417V	K87V	-0.25	-0.39	-0.32	0.63	0.67	0.65
87	417	K	W	K417W	K87W	-0.25	-0.38	-0.31	-0.29	-0.26	-0.28
87	417	K	Y	K417Y	K87Y	-0.07	-0.09	-0.08	0	0.13	0.07
87	417	K	*	K417*	K87*	NA	NA	NA	-4.62	-4.54	-4.58
88	418	I	A	I418A	I88A	-1.58	-1.33	-1.46	-2.86	-2.68	-2.77
88	418	I	C	I418C	I88C	-0.88	-1.21	-1.05	-2.48	-2.51	-2.5
88	418	I	D	I418D	I88D	-4.76	-4.84	-4.8	-2.76	-2.53	-2.65
88	418	I	E	I418E	I88E	-4.76	-4.84	-4.8	-2.66	-2.74	-2.7
88	418	I	F	I418F	I88F	-2.7	-2.62	-2.66	-2.41	-2.44	-2.42
88	418	I	G	I418G	I88G	-4.75	-4.35	-4.55	-2.69	-2.58	-2.64
88	418	I	H	I418H	I88H	-4.69	-4.84	-4.76	-2.66	-2.73	-2.7
88	418	I	I	I418I	I88I	0	0	0	0	0	0
88	418	I	K	I418K	I88K	-4.47	-4.81	-4.64	-2.8	-2.56	-2.68
88	418	I	L	I418L	I88L	-0.63	-0.82	-0.73	-1.99	-2.01	-2
88	418	I	M	I418M	I88M	-0.71	-0.8	-0.76	-2.41	-2.06	-2.23
88	418	I	N	I418N	I88N	-4.74	-4.84	-4.79	-2.86	-2.57	-2.72
88	418	I	P	I418P	I88P	-4.62	-4.84	-4.73	-2.89	-2.71	-2.8
88	418	I	Q	I418Q	I88Q	-1.75	-1.9	-1.82	-2.78	-2.73	-2.76
88	418	I	R	I418R	I88R	-4.74	-4.77	-4.76	-2.83	-2.64	-2.74
88	418	I	S	I418S	I88S	-3.33	-3.64	-3.48	-2.7	-2.71	-2.7
88	418	I	T	I418T	I88T	-0.68	-1.01	-0.85	-2.58	-2.26	-2.42
88	418	I	V	I418V	I88V	-0.13	-0.22	-0.17	-0.5	-0.67	-0.59
88	418	I	W	I418W	I88W	-4.71	-4.17	-4.44	-2.89	-2.63	-2.76
88	418	I	Y	I418Y	I88Y	-4.41	-4.73	-4.57	-2.87	-2.67	-2.77
88	418	I	*	I418*	I88*	NA	NA	NA	-4.65	-4.58	-4.61
89	419	A	A	A419A	A89A	0	0	0	0	0	0
89	419	A	C	A419C	A89C	-0.26	-0.28	-0.27	-1.21	-1.38	-1.29
89	419	A	D	A419D	A89D	-3.12	-3.34	-3.23	-2.54	-2.53	-2.53
89	419	A	E	A419E	A89E	-3.93	-3.58	-3.75	-2.72	-2.44	-2.58
89	419	A	F	A419F	A89F	-0.96	-1.19	-1.07	-2.79	-2.5	-2.64
89	419	A	G	A419G	A89G	-0.72	-0.88	-0.8	-1.92	-1.84	-1.88
89	419	A	H	A419H	A89H	-0.73	-0.81	-0.77	-2.29	-2.21	-2.25
89	419	A	I	A419I	A89I	-0.66	-0.8	-0.73	-2.41	-2.15	-2.28
89	419	A	K	A419K	A89K	-1.75	-2.32	-2.04	-2.55	-2.48	-2.51
89	419	A	L	A419L	A89L	-2.21	-2.34	-2.28	-2.66	-2.63	-2.65
89	419	A	M	A419M	A89M	-0.99	-1.23	-1.11	-2.36	-2.46	-2.41
89	419	A	N	A419N	A89N	-0.86	-0.95	-0.91	-2.29	-1.92	-2.1
89	419	A	P	A419P	A89P	-0.2	-0.24	-0.22	-0.8	-0.82	-0.81
89	419	A	Q	A419Q	A89Q	-1.03	-1.27	-1.15	-2.25	-1.91	-2.08
89	419	A	R	A419R	A89R	-1.09	-1.19	-1.14	-2.5	-2.52	-2.51
89	419	A	S	A419S	A89S	-0.11	-0.1	-0.1	-0.73	-0.63	-0.68
89	419	A	T	A419T	A89T	-0.19	-0.27	-0.23	-1.19	-1.23	-1.21
89	419	A	V	A419V	A89V	-0.44	-0.55	-0.49	-1.63	-1.65	-1.64
89	419	A	W	A419W	A89W	-2.79	-2.59	-2.69	-2.93	-2.76	-2.84
89	419	A	Y	A419Y	A89Y	-0.79	-0.94	-0.86	-2.49	-2.33	-2.41
89	419	A	*	A419*	A89*	NA	NA	NA	-4.63	-4.49	-4.56
90	420	D	A	D420A	D90A	-0.09	-0.12	-0.11	-0.9	-0.68	-0.79
90	420	D	C	D420C	D90C	-0.25	-0.29	-0.27	-0.92	-1.1	-1.01
90	420	D	D	D420D	D90D	0	0	0	0	0	0
90	420	D	E	D420E	D90E	-0.12	-0.15	-0.13	-0.43	-0.45	-0.44
90	420	D	F	D420F	D90F	-0.29	-0.36	-0.32	-1.36	-1.48	-1.42
90	420	D	G	D420G	D90G	-0.52	-0.61	-0.56	-1.78	-1.77	-1.77
90	420	D	H	D420H	D90H	-0.29	-0.29	-0.29	-1.45	-1.47	-1.46
90	420	D	I	D420I	D90I	-0.62	-0.7	-0.66	-2.11	-1.97	-2.04
90	420	D	K	D420K	D90K	-0.08	-0.02	-0.05	-0.58	-0.63	-0.6
90	420	D	L	D420L	D90L	-0.16	-0.19	-0.18	-1.06	-1.31	-1.18
90	420	D	M	D420M	D90M	-0.14	-0.14	-0.14	-0.62	-0.82	-0.72
90	420	D	N	D420N	D90N	-0.02	-0.02	-0.02	-0.34	-0.33	-0.33
90	420	D	P	D420P	D90P	-4.68	-4.43	-4.55	-3.03	-2.95	-2.99
90	420	D	Q	D420Q	D90Q	-0.04	0.02	-0.01	-0.18	-0.17	-0.18
90	420	D	R	D420R	D90R	-0.04	-0.06	-0.05	-0.55	-0.67	-0.61
90	420	D	S	D420S	D90S	-0.14	-0.08	-0.11	-0.53	-0.53	-0.53
90	420	D	T	D420T	D90T	-0.25	-0.27	-0.26	-1.08	-1.28	-1.18
90	420	D	V	D420V	D90V	-0.61	-0.74	-0.67	-1.99	-2.1	-2.05
90	420	D	W	D420W	D90W	-0.29	-0.31	-0.3	-1.05	-1.34	-1.19
90	420	D	Y	D420Y	D90Y	-0.28	-0.32	-0.3	-1.36	-1.44	-1.4
90	420	D	*	D420*	D90*	NA	NA	NA	-4.6	-4.53	-4.57
91	421	Y	A	Y421A	Y91A	-0.69	-0.67	-0.68	-1.88	-1.62	-1.75
91	421	Y	C	Y421C	Y91C	-0.38	-0.49	-0.43	-1.33	-1.31	-1.32
91	421	Y	D	Y421D	Y91D	-1.52	-1.92	-1.72	-2.37	-2.42	-2.4
91	421	Y	E	Y421E	Y91E	-2.01	-2.14	-2.08	-2.28	-2.18	-2.23
91	421	Y	F	Y421F	Y91F	-0.03	-0.02	-0.02	-0.03	-0.06	-0.05
91	421	Y	G	Y421G	Y91G	-0.72	-0.72	-0.72	-2.25	-2.14	-2.19
91	421	Y	H	Y421H	Y91H	-0.67	-0.54	-0.6	-1	-1.22	-1.11
91	421	Y	I	Y421I	Y91I	-0.46	-0.47	-0.47	-1.18	-1.39	-1.28
91	421	Y	K	Y421K	Y91K	-0.53	-0.51	-0.52	-1.55	-1.54	-1.54
91	421	Y	L	Y421L	Y91L	-0.11	-0.17	-0.14	-0.71	-0.56	-0.64
91	421	Y	M	Y421M	Y91M	-0.34	-0.44	-0.39	-1.1	-0.85	-0.98
91	421	Y	N	Y421N	Y91N	-0.16	-0.2	-0.18	-1.13	-1.18	-1.16
91	421	Y	P	Y421P	Y91P	-4.69	-4.84	-4.76	-2.59	-2.55	-2.57
91	421	Y	Q	Y421Q	Y91Q	-0.74	-0.77	-0.76	-1.89	-2.11	-2
91	421	Y	R	Y421R	Y91R	-0.62	-0.64	-0.63	-2.03	-2.01	-2.02
91	421	Y	S	Y421S	Y91S	-0.72	-0.8	-0.76	-1.92	-1.82	-1.87
91	421	Y	T	Y421T	Y91T	-1.16	-1.2	-1.18	-2.23	-2.17	-2.2
91	421	Y	V	Y421V	Y91V	-0.59	-0.67	-0.63	-1.84	-1.73	-1.78
91	421	Y	W	Y421W	Y91W	-0.54	-0.68	-0.61	-0.68	-0.75	-0.72
91	421	Y	Y	Y421Y	Y91Y	0	0	0	0	0	0
91	421	Y	*	Y421*	Y91*	NA	NA	NA	-4.6	-4.52	-4.56
92	422	N	A	N422A	N92A	-1.19	-1.52	-1.36	-2.43	-2.49	-2.46
92	422	N	C	N422C	N92C	-1.87	-3.03	-2.45	-2.4	-2.22	-2.31
92	422	N	D	N422D	N92D	-2.44	-2.83	-2.64	-2.43	-2.31	-2.37
92	422	N	E	N422E	N92E	-4.76	-4.84	-4.8	-2.56	-2.49	-2.52
92	422	N	F	N422F	N92F	-4.76	-4.84	-4.8	-2.55	-2.72	-2.64
92	422	N	G	N422G	N92G	-3.41	-1.56	-2.48	-2.7	-2.42	-2.56
92	422	N	H	N422H	N92H	-4.76	-4.84	-4.8	-2.72	-2.39	-2.56
92	422	N	I	N422I	N92I	-4.7	-4.84	-4.77	-2.37	-2.56	-2.46
92	422	N	K	N422K	N92K	-4.63	-4.84	-4.73	-2.62	-2.72	-2.67
92	422	N	L	N422L	N92L	-4.75	-4.84	-4.8	-2.5	-2.57	-2.54
92	422	N	M	N422M	N92M	-4.76	-3.92	-4.34	-2.67	-2.61	-2.64
92	422	N	N	N422N	N92N	0	0	0	0	0	0
92	422	N	P	N422P	N92P	-4.35	-4.84	-4.59	-2.87	-2.43	-2.65
92	422	N	Q	N422Q	N92Q	-3.46	-4.35	-3.9	-2.37	-2.65	-2.51
92	422	N	R	N422R	N92R	-4.76	-4.79	-4.77	-2.63	-2.54	-2.58
92	422	N	S	N422S	N92S	-0.74	-0.77	-0.75	-2.02	-1.8	-1.91
92	422	N	T	N422T	N92T	-4.43	-4.63	-4.53	-2.58	-2.4	-2.49
92	422	N	V	N422V	N92V	-4.76	-4.83	-4.8	-2.64	-2.42	-2.53
92	422	N	W	N422W	N92W	-4.76	-4.84	-4.8	-2.37	-2.11	-2.24
92	422	N	Y	N422Y	N92Y	-4.76	-4.49	-4.62	-2.46	-2.4	-2.43
92	422	N	*	N422*	N92*	NA	NA	NA	-4.6	-4.55	-4.58
93	423	Y	A	Y423A	Y93A	-4.76	-4.84	-4.8	-2.68	-2.69	-2.68
93	423	Y	C	Y423C	Y93C	-4.59	-4.55	-4.57	-2.6	-2.59	-2.6
93	423	Y	D	Y423D	Y93D	-4.57	-4.84	-4.7	-2.55	-2.67	-2.61
93	423	Y	E	Y423E	Y93E	-4.67	-4.38	-4.53	-2.7	-2.76	-2.73
93	423	Y	F	Y423F	Y93F	-0.56	-0.59	-0.58	-1.92	-1.79	-1.85
93	423	Y	G	Y423G	Y93G	-4.59	-4.84	-4.72	-2.84	-2.72	-2.78
93	423	Y	H	Y423H	Y93H	-4.37	-4.14	-4.26	-2.82	-2.7	-2.76
93	423	Y	I	Y423I	Y93I	-2.16	-2.16	-2.16	-2.67	-2.61	-2.64
93	423	Y	K	Y423K	Y93K	-4.55	-4.84	-4.7	-2.89	-2.65	-2.77
93	423	Y	L	Y423L	Y93L	-2.66	-3.55	-3.11	-2.59	-2.6	-2.59
93	423	Y	M	Y423M	Y93M	-2.84	-2.71	-2.77	-2.73	-2.61	-2.67
93	423	Y	N	Y423N	Y93N	-4.7	-4.84	-4.77	-2.64	-2.67	-2.65
93	423	Y	P	Y423P	Y93P	-4.72	-4.84	-4.78	-2.78	-2.72	-2.75
93	423	Y	Q	Y423Q	Y93Q	-4.76	-4.13	-4.44	-2.87	-2.61	-2.74
93	423	Y	R	Y423R	Y93R	-4.76	-4.81	-4.79	-2.9	-2.78	-2.84
93	423	Y	S	Y423S	Y93S	-4.73	-4.84	-4.79	-2.78	-2.74	-2.76
93	423	Y	T	Y423T	Y93T	-4.76	-4.75	-4.75	-2.88	-2.74	-2.81
93	423	Y	V	Y423V	Y93V	-4.02	-4.84	-4.43	-2.72	-2.69	-2.7
93	423	Y	W	Y423W	Y93W	-4.69	-4.35	-4.52	-2.87	-2.66	-2.76
93	423	Y	Y	Y423Y	Y93Y	0	0	0	0	0	0
93	423	Y	*	Y423*	Y93*	NA	NA	NA	-4.57	-4.56	-4.56
94	424	K	A	K424A	K94A	-0.2	-0.22	-0.21	-1.39	-1.51	-1.45
94	424	K	C	K424C	K94C	-0.54	-0.51	-0.52	-1.52	-1.76	-1.64
94	424	K	D	K424D	K94D	-1.75	-1.74	-1.75	-2.75	-2.73	-2.74
94	424	K	E	K424E	K94E	-2.57	-2.54	-2.56	-2.84	-2.52	-2.68
94	424	K	F	K424F	K94F	-0.76	-1.03	-0.9	-2.76	-2.65	-2.7
94	424	K	G	K424G	K94G	-0.75	-0.75	-0.75	-2.59	-2.38	-2.48
94	424	K	H	K424H	K94H	-0.03	-0.13	-0.08	-0.73	-0.56	-0.65
94	424	K	I	K424I	K94I	-2.09	-1.98	-2.03	-2.74	-2.42	-2.58
94	424	K	K	K424K	K94K	0	0	0	0	0	0
94	424	K	L	K424L	K94L	-0.98	-1.24	-1.11	-2.64	-2.55	-2.59
94	424	K	M	K424M	K94M	-0.61	-0.74	-0.68	-2.26	-2.19	-2.23
94	424	K	N	K424N	K94N	-0.28	-0.33	-0.3	-1.6	-1.57	-1.58
94	424	K	P	K424P	K94P	-1.25	-2.29	-1.77	-2.96	-2.77	-2.87
94	424	K	Q	K424Q	K94Q	-0.54	-0.57	-0.56	-2.17	-1.97	-2.07
94	424	K	R	K424R	K94R	-0.07	-0.07	-0.07	-0.55	-0.71	-0.63
94	424	K	S	K424S	K94S	-0.85	-0.7	-0.77	-1.92	-1.82	-1.87
94	424	K	T	K424T	K94T	-4.76	-4.84	-4.8	-2.05	-2.04	-2.05
94	424	K	V	K424V	K94V	-0.79	-0.98	-0.89	-2.36	-2.38	-2.37
94	424	K	W	K424W	K94W	-4.22	-4.4	-4.31	-2.87	-2.76	-2.82
94	424	K	Y	K424Y	K94Y	-0.7	-0.95	-0.82	-2.51	-2.41	-2.46
94	424	K	*	K424*	K94*	NA	NA	NA	-4.58	-4.55	-4.57
95	425	L	A	L425A	L95A	-2.69	-3.39	-3.04	-2.86	-2.75	-2.8
95	425	L	C	L425C	L95C	-0.72	-0.76	-0.74	-2.36	-2.21	-2.28
95	425	L	D	L425D	L95D	-4.76	-4.84	-4.8	-2.86	-2.61	-2.74
95	425	L	E	L425E	L95E	-4.76	-4.84	-4.8	-2.88	-2.83	-2.86
95	425	L	F	L425F	L95F	-1.19	-1.56	-1.38	-2.75	-2.59	-2.67
95	425	L	G	L425G	L95G	-4.76	-4.75	-4.75	-2.93	-2.75	-2.84
95	425	L	H	L425H	L95H	-4.76	-4.84	-4.8	-2.9	-2.82	-2.86
95	425	L	I	L425I	L95I	-0.04	-0.04	-0.04	-0.37	-0.19	-0.28
95	425	L	K	L425K	L95K	-4.76	-4.84	-4.8	-2.91	-2.77	-2.84
95	425	L	L	L425L	L95L	0	0	0	0	0	0
95	425	L	M	L425M	L95M	-0.16	-0.19	-0.18	-0.99	-0.95	-0.97
95	425	L	N	L425N	L95N	-3.44	-4.84	-4.14	-2.86	-2.81	-2.84
95	425	L	P	L425P	L95P	-3.26	-3.66	-3.46	-2.73	-2.74	-2.73
95	425	L	Q	L425Q	L95Q	-4.76	-4.82	-4.79	-2.9	-2.77	-2.84
95	425	L	R	L425R	L95R	-4.71	-4.49	-4.6	-2.89	-2.83	-2.86
95	425	L	S	L425S	L95S	-4.23	-4.81	-4.52	-2.9	-2.74	-2.82
95	425	L	T	L425T	L95T	-0.74	-0.91	-0.83	-2.53	-2.48	-2.5
95	425	L	V	L425V	L95V	-0.05	-0.03	-0.04	-0.27	-0.28	-0.28
95	425	L	W	L425W	L95W	-4.75	-4.84	-4.8	-2.71	-2.73	-2.72
95	425	L	Y	L425Y	L95Y	-4.65	-4.6	-4.63	-2.89	-2.79	-2.84
95	425	L	*	L425*	L95*	NA	NA	NA	-4.62	-4.54	-4.58
96	426	P	A	P426A	P96A	-0.18	-0.19	-0.18	-1.41	-1.81	-1.61
96	426	P	C	P426C	P96C	-0.67	-0.73	-0.7	-2.45	-2.23	-2.34
96	426	P	D	P426D	P96D	-0.51	-0.46	-0.48	-1.99	-1.78	-1.89
96	426	P	E	P426E	P96E	-0.65	-0.92	-0.79	-2.29	-2.32	-2.31
[truncated: 2,222 more rows]
